# Supplementary material for: A robust six-gene prognostic signature based on two prognostic subtypes constructed by chromatin regulators is correlated with immunological features and therapeutic response in lung adenocarcinoma
Source: Aging (Albany NY). 2023 Nov 7;15(21):12330–68. doi: 10.18632/aging.205183 (PMC10683604; doi:10.18632/aging.205183)
Supplement: Supplementary Table 4 [file aging-15-205183-s005.xls]

## Sheet: tcga.subtype.diff
Supplementary Table 4. Differentially expressed genes between two molecular prognostic subtypes.
Gene symbol	logFC	AveExpr	t	P.Value	adj.P.Val	B
Upregulated genes
UBE2C	2.27529	4.31519	24.4659	4.69996e-86	3.41176e-83	185.548
MYBL2	2.21744	3.71819	24.5054	3.06568e-86	2.43736e-83	185.973
CDC20	2.01692	3.7493	27.8855	5.93447e-102	4.9541e-98	221.978
TPX2	2.00959	3.60968	27.0478	4.27548e-98	2.37945e-94	213.14
BIRC5	1.88822	3.13598	26.4598	2.26147e-95	5.39393e-92	206.9
TOP2A	1.80589	3.90351	22.8908	1.25617e-78	4.11235e-76	168.526
KIF2C	1.66021	2.5716	26.1529	6.03735e-94	1.12e-90	203.632
CCNB1	1.65968	3.7708	26.6308	3.64145e-96	1.01329e-92	208.718
ANLN	1.6513	2.74621	21.3595	2.2185e-71	5.36813e-69	151.914
RRM2	1.64657	3.1918	23.0852	1.51392e-79	5.26591e-77	170.632
AURKB	1.64568	2.53381	24.306	2.6545e-85	1.58284e-82	183.825
CEP55	1.63157	2.72276	26.7235	1.35472e-96	4.52367e-93	209.702
FOXM1	1.61716	2.67665	23.1319	9.11253e-80	3.34331e-77	171.137
HJURP	1.61095	2.08246	28.5248	7.05057e-105	1.17716e-100	228.678
FGB	1.59048	2.20123	5.89791	7.01236e-09	3.60352e-08	9.13929
CCNA2	1.58089	2.74775	26.052	1.78069e-93	2.70276e-90	202.556
MELK	1.57999	2.29344	24.5069	3.01639e-86	2.43736e-83	185.99
NEK2	1.578	2.30301	26.1324	7.52256e-94	1.25597e-90	203.413
MMP12	1.57198	3.24257	10.2498	2.12507e-22	5.34339e-21	39.7814
KIFC1	1.56274	2.81743	23.9148	1.84254e-83	9.32212e-81	179.605
CCNB2	1.54934	2.76209	26.9661	1.02004e-97	4.25763e-94	212.275
CDK1	1.54297	2.98884	23.8303	4.61174e-83	2.19993e-80	178.691
CDKN3	1.5323	2.28295	24.4905	3.60048e-86	2.73244e-83	185.813
DLGAP5	1.52808	2.18376	25.11	4.46407e-89	4.65826e-86	192.475
CDCA5	1.51765	2.48835	24.5312	2.31834e-86	2.03721e-83	186.252
PBK	1.50305	2.10065	21.395	1.50587e-71	3.69736e-69	152.3
KIF4A	1.50002	2.14887	24.4452	5.88021e-86	3.92704e-83	185.325
TROAP	1.49979	1.92058	24.1009	2.44906e-84	1.36299e-81	181.613
CENPA	1.49457	1.82381	26.3226	9.81401e-95	2.04818e-91	205.44
NUF2	1.48919	2.00573	25.4042	1.87419e-90	2.60762e-87	195.63
UBE2T	1.48672	3.9451	21.9637	3.05734e-74	8.50755e-72	158.472
AURKA	1.48294	2.8994	22.9054	1.07152e-78	3.57803e-76	168.684
CDCA8	1.47534	2.90737	24.4064	8.94259e-86	5.52984e-83	184.908
SLC2A1	1.47102	4.60301	13.0896	1.24436e-33	7.28979e-32	65.4373
TK1	1.46516	4.73018	17.766	1.76419e-54	2.37539e-52	113.178
MKI67	1.46188	2.51673	20.7151	2.48563e-68	5.46054e-66	144.924
TRIP13	1.45838	2.50762	20.5641	1.28663e-67	2.71919e-65	143.288
KPNA2	1.44975	4.90597	24.9141	3.69553e-88	3.62945e-85	190.371
PLK1	1.44004	2.44893	25.2103	1.51436e-89	1.80599e-86	193.551
NCAPH	1.4226	2.16023	24.5377	2.16105e-86	2.0045e-83	186.322
ZWINT	1.41292	3.60574	23.1309	9.21132e-80	3.34331e-77	171.127
CENPW	1.40467	3.04939	21.4665	6.90772e-72	1.72136e-69	153.076
NUSAP1	1.3992	3.29237	23.6681	2.68047e-82	1.24314e-79	176.939
SPAG5	1.39369	2.53422	23.4273	3.66937e-81	1.6122e-78	174.335
PRR11	1.39154	2.16189	24.0702	3.4149e-84	1.8392e-81	181.282
NCAPG	1.37572	1.79487	25.381	2.40625e-90	3.09037e-87	195.381
BUB1	1.36426	2.11468	24.4511	5.51348e-86	3.83555e-83	185.389
CDC6	1.35066	2.15353	21.998	2.10369e-74	5.95309e-72	158.844
KIF18B	1.34407	1.70976	22.6375	1.9808e-77	6.23989e-75	165.78
CENPF	1.3396	2.20494	19.4626	2.03168e-62	3.38613e-60	131.372
PRC1	1.33912	2.59851	24.4247	7.3377e-86	4.71194e-83	185.105
CDC45	1.3364	2.01781	21.9515	3.49457e-74	9.41055e-72	158.338
FAM83D	1.32973	2.5339	19.1144	8.81635e-61	1.38866e-58	127.619
KIF11	1.32023	2.4788	23.5537	9.29188e-82	4.1929e-79	175.702
BUB1B	1.31742	1.92857	24.0554	4.01253e-84	2.09354e-81	181.122
KIF20A	1.31397	2.3639	23.3138	1.26035e-80	5.26068e-78	173.107
NDC80	1.29697	1.88622	22.4691	1.23985e-76	3.76373e-74	163.954
SAPCD2	1.27636	2.19192	19.6036	4.40343e-63	7.82125e-61	132.894
FAM83A	1.27223	3.72509	8.95487	7.80463e-18	1.22699e-16	29.3867
PTTG1	1.26919	3.41439	17.0062	5.73639e-51	6.9402e-49	105.13
KIF23	1.26917	1.79235	25.1525	2.82293e-89	3.14211e-86	192.931
CDT1	1.26208	2.3534	19.478	1.71795e-62	2.92683e-60	131.539
C15orf48	1.25639	4.58544	8.72639	4.51461e-17	6.54874e-16	27.654
HMMR	1.2543	2.0406	20.7577	1.56273e-68	3.47886e-66	145.386
ASF1B	1.25389	3.01607	20.6438	5.40538e-68	1.17205e-65	144.151
UBE2S	1.24968	2.75003	19.3804	4.9494e-62	8.02284e-60	130.486
HMGA1	1.23971	6.4781	15.2065	8.26565e-43	7.04098e-41	86.4421
MCM4	1.23929	3.6012	19.853	2.93874e-64	5.45169e-62	135.589
PLOD2	1.23912	3.57194	12.1993	5.90594e-30	2.76982e-28	57.0318
RACGAP1	1.23801	2.97666	23.3196	1.18365e-80	5.06722e-78	173.169
TTK	1.22207	1.52167	23.0965	1.33889e-79	4.75618e-77	170.754
PCLAF	1.21899	2.30554	20.4528	4.32091e-67	8.79779e-65	142.082
MAD2L1	1.21447	1.93029	22.3141	6.71153e-76	1.932e-73	162.273
RAD51AP1	1.21134	2.08506	21.3554	2.32003e-71	5.53361e-69	151.87
UCHL1	1.2023	3.35628	6.43959	2.94636e-10	1.84864e-09	12.2307
IQGAP3	1.20191	2.29473	18.0294	1.05088e-55	1.47441e-53	115.985
CKS2	1.19709	5.24019	15.8223	1.43151e-45	1.38153e-43	92.7664
GGH	1.19081	2.83137	12.6746	6.67545e-32	3.54947e-30	61.4821
PIMREG	1.18572	1.5118	20.4981	2.63954e-67	5.44071e-65	142.572
EIF4EBP1	1.17863	4.96411	13.1674	5.86232e-34	3.48318e-32	66.1849
PAEP	1.17756	2.64284	4.57117	6.19795e-06	2.02111e-05	2.58169
GINS1	1.1763	2.08912	19.899	1.78166e-64	3.34231e-62	136.087
DEPDC1	1.17496	1.32798	23.1545	7.12242e-80	2.76549e-77	171.383
ECT2	1.17321	3.18265	18.31	5.16804e-57	7.6359e-55	118.983
GTSE1	1.16429	1.68949	22.4357	1.78387e-76	5.31847e-74	163.592
SKA3	1.15951	1.57693	24.1841	9.94264e-85	5.72422e-82	182.511
EXO1	1.15592	1.52879	21.8503	1.05285e-73	2.79023e-71	157.241
SKA1	1.15297	1.40802	23.162	6.57085e-80	2.67578e-77	171.463
E2F1	1.14757	3.08717	15.816	1.52851e-45	1.46666e-43	92.7012
PFN2	1.14631	4.36733	10.4399	4.20936e-23	1.13171e-21	41.3848
CYP24A1	1.13936	2.9457	6.15518	1.60025e-09	9.00499e-09	10.5787
SLC7A5	1.13899	4.37072	10.6941	4.70014e-24	1.37915e-22	43.5565
PSAT1	1.13816	3.33705	11.0254	2.5755e-25	8.44806e-24	46.4346
CPS1	1.13706	1.59962	5.09797	4.97285e-07	1.9304e-06	5.0077
RECQL4	1.13119	2.54367	15.5372	2.74659e-44	2.50585e-42	89.8279
CKAP2L	1.12712	1.45137	23.1596	6.74233e-80	2.68023e-77	171.437
DSP	1.12656	4.77317	9.16097	1.56024e-18	2.66086e-17	30.9769
MCM2	1.12602	3.36426	16.4617	1.79381e-48	1.98341e-46	99.4139
MAGEA3	1.12527	1.00973	6.94014	1.29527e-11	9.78104e-11	15.2886
SPC25	1.12186	1.70846	22.863	1.70026e-78	5.45913e-76	168.224
SPC24	1.12122	1.84375	21.3272	3.15421e-71	7.41728e-69	151.564
DEPDC1B	1.11731	1.42926	21.6268	1.20405e-72	3.14107e-70	154.815
UHRF1	1.11731	1.84662	19.8106	4.65711e-64	8.45164e-62	135.131
MCM10	1.11188	1.27532	22.9166	9.4831e-79	3.23122e-76	168.806
GINS2	1.11017	2.01056	18.1701	2.32296e-56	3.34345e-54	117.487
LMNB1	1.10991	3.58967	17.5437	1.89324e-53	2.45036e-51	110.816
FGA	1.10891	2.83723	4.12195	4.43592e-05	0.000125999	0.704709
CDCA3	1.10874	1.46272	23.8664	3.11699e-83	1.53062e-80	179.081
CENPU	1.09908	2.48369	17.5522	1.72915e-53	2.25547e-51	110.906
RPL39L	1.09897	3.49467	10.7718	2.38981e-24	7.18923e-23	44.2267
CCNE1	1.09083	1.86266	14.8894	2.11546e-41	1.68189e-39	83.2179
ARHGAP11A	1.08797	1.75134	20.8329	6.89127e-69	1.55482e-66	146.201
PFKP	1.08238	4.82058	11.6641	8.28397e-28	3.43199e-26	52.1263
ASPM	1.07941	1.40938	19.4668	1.94032e-62	3.27228e-60	131.418
TACC3	1.07696	3.00732	19.506	1.26829e-62	2.18302e-60	131.841
TYMS	1.07425	3.20929	17.372	1.18042e-52	1.49305e-50	108.995
ESPL1	1.0629	1.29334	21.564	2.38806e-72	6.134e-70	154.133
DSCC1	1.06132	1.80835	20.584	1.03649e-67	2.21862e-65	143.503
MTHFD2	1.05962	4.01403	16.625	3.21799e-49	3.65494e-47	101.123
ORC1	1.0506	1.56388	20.2255	5.12297e-66	9.94571e-64	139.62
RAD54L	1.04862	1.43244	20.4253	5.83045e-67	1.17283e-64	141.783
TXNRD1	1.04595	5.13092	8.56245	1.55987e-16	2.11564e-15	26.4307
EGLN3	1.04525	2.67262	8.69711	5.64049e-17	8.08358e-16	27.4343
PKMYT1	1.04468	1.61238	19.6284	3.36305e-63	6.03759e-61	133.163
HILPDA	1.04371	3.38331	11.5596	2.14505e-27	8.60906e-26	51.1825
FEN1	1.04019	3.71883	19.5318	9.59557e-63	1.6864e-60	132.119
CKS1B	1.03423	3.54843	16.2262	2.1201e-47	2.2546e-45	96.9568
ATAD2	1.03299	2.78831	16.4121	3.02126e-48	3.29693e-46	98.8952
STC1	1.02698	2.60273	9.84647	6.19274e-21	1.33757e-19	36.4437
TNNT1	1.02469	2.34738	6.25179	9.06849e-10	5.31201e-09	11.1328
RHOV	1.0242	3.18259	7.09326	4.80252e-12	3.85309e-11	16.2614
MYEOV	1.01928	1.62241	7.45887	4.2029e-13	3.83452e-12	18.6529
STEAP1	1.01595	3.39763	8.58165	1.3502e-16	1.84476e-15	26.5731
GZMB	1.00383	2.64704	9.4301	1.83685e-19	3.45362e-18	33.0912
PRAME	1.00192	1.61163	6.18234	1.36502e-09	7.77299e-09	10.7338
CIP2A	0.997476	1.47816	19.9702	8.22325e-65	1.56017e-62	136.857
MCM6	0.996696	3.71513	18.2388	1.1101e-56	1.62581e-54	118.222
MAGEA6	0.991516	0.882167	6.55237	1.48093e-10	9.73449e-10	12.9031
FOSL1	0.990409	2.18887	8.50313	2.43301e-16	3.22137e-15	25.9922
RFC4	0.98933	2.70946	17.5874	1.18897e-53	1.56307e-51	111.279
STMN1	0.989089	4.39928	12.6863	5.96816e-32	3.204e-30	61.5934
RAD51	0.98864	1.58675	22.3267	5.85185e-76	1.71408e-73	162.41
OIP5	0.98845	1.48672	19.0353	2.07405e-60	3.20632e-58	126.768
MCM7	0.982893	4.67193	16.3441	6.16615e-48	6.64194e-46	98.1855
CXCL10	0.977906	4.2593	6.81628	2.85454e-11	2.05783e-10	14.5144
CXCL8	0.975414	3.8393	7.14909	3.33086e-12	2.74086e-11	16.6204
FGL1	0.973808	1.90594	4.79116	2.2225e-06	7.83838e-06	3.56563
CTHRC1	0.972756	4.8934	8.18539	2.53459e-15	3.00765e-14	23.6821
CDCA2	0.972749	1.22449	21.9564	3.30995e-74	9.05948e-72	158.393
DTL	0.969165	1.96776	18.1631	2.50341e-56	3.57239e-54	117.413
SHCBP1	0.963733	1.68722	19.4618	2.04839e-62	3.38613e-60	131.364
CHEK1	0.96367	1.7051	19.2805	1.4606e-61	2.34482e-59	129.409
HMGB2	0.961349	4.83305	16.0357	1.55152e-46	1.59903e-44	94.9768
QPCT	0.957989	3.29277	6.39182	3.9316e-10	2.42759e-09	11.9488
H2AFX	0.957187	4.6906	16.225	2.14826e-47	2.27009e-45	96.9437
FANCI	0.957151	2.18914	19.0391	1.99054e-60	3.10598e-58	126.809
GAL	0.956432	0.8739	9.10431	2.43492e-18	4.06534e-17	30.5372
NCAPG2	0.95405	2.30467	17.3053	2.39974e-52	3.01248e-50	108.289
CDC25C	0.952595	1.1967	22.5188	7.21305e-77	2.23017e-74	164.494
KIF14	0.951598	1.13357	20.499	2.6138e-67	5.44071e-65	142.582
POC1A	0.948791	2.31489	20.1759	8.79148e-66	1.68716e-63	139.082
C17orf53	0.948688	1.55009	18.099	4.97892e-56	7.04475e-54	116.729
SNCG	0.947277	3.38211	6.01579	3.58587e-09	1.91338e-08	9.79232
CALCA	0.94477	1.34273	3.70963	0.000232191	0.000583131	-0.858718
CTSV	0.940026	1.17734	12.6776	6.48378e-32	3.45857e-30	61.5111
CENPM	0.939501	2.35484	14.8766	2.40999e-41	1.90697e-39	83.0883
GAPDH	0.938712	9.3317	13.926	3.42903e-37	2.31786e-35	73.5815
EZH2	0.93726	2.3719	15.8884	7.19871e-46	7.11181e-44	93.4502
NEIL3	0.936853	1.11062	14.0656	8.54844e-38	5.89772e-36	74.9622
UCK2	0.934237	2.17805	12.5451	2.28309e-31	1.18014e-29	60.2612
COL11A1	0.930657	2.13412	6.16779	1.48648e-09	8.42152e-09	10.6507
ARNTL2	0.928964	2.1132	10.0938	7.90872e-22	1.88097e-20	38.4804
PLK4	0.924387	1.48497	20.3158	1.91833e-66	3.81291e-64	140.598
CDCA4	0.923902	3.02679	16.8525	2.91838e-50	3.4557e-48	103.512
GCLC	0.92196	3.01533	7.38554	6.90201e-13	6.15905e-12	18.1656
KIF15	0.920838	1.24246	21.0881	4.27078e-70	9.90347e-68	148.97
FKBP10	0.918885	4.62704	8.30431	1.06234e-15	1.30609e-14	24.539
MTFR2	0.914659	1.28	21.4856	5.60842e-72	1.41876e-69	153.283
CCL20	0.909551	3.56261	5.31715	1.62785e-07	6.79633e-07	6.08695
FAM111B	0.90644	1.84341	13.8969	4.57482e-37	3.06752e-35	73.295
SERPINB5	0.896496	1.19635	6.54856	1.51596e-10	9.94907e-10	12.8803
SGO1	0.896364	1.05457	23.1477	7.67485e-80	2.91226e-77	171.308
PMAIP1	0.896354	2.97343	9.12411	2.08458e-18	3.50494e-17	30.6906
NCAPD2	0.892037	3.72139	15.8348	1.25644e-45	1.21963e-43	92.8961
ERO1A	0.891604	4.748	12.3605	1.30399e-30	6.40336e-29	58.5312
GNG4	0.891527	0.893573	8.96678	7.11614e-18	1.12298e-16	29.4779
CENPE	0.889024	1.11656	19.8494	3.05473e-64	5.60458e-62	135.55
ORC6	0.888658	1.39389	19.446	2.43048e-62	3.97836e-60	131.194
RNASEH2A	0.887826	3.43627	15.5793	1.77724e-44	1.63938e-42	90.2609
LYPD3	0.886102	2.18397	6.94241	1.27647e-11	9.65218e-11	15.3029
ANGPTL4	0.884053	3.63117	5.99997	3.92599e-09	2.07892e-08	9.70405
H2AFZ	0.882596	5.99829	18.5051	6.33066e-58	9.52223e-56	121.073
KLK12	0.872998	1.29695	4.38695	1.41813e-05	4.37494e-05	1.79032
NAMPT	0.87069	4.465	9.30326	5.06065e-19	9.06573e-18	32.0894
E2F8	0.87003	1.43598	17.1051	2.01202e-51	2.48835e-49	106.173
PCSK1	0.868075	0.806294	5.64068	2.91795e-08	1.36618e-07	7.75326
TIMELESS	0.866428	3.05447	15.1272	1.86412e-42	1.54076e-40	85.6333
PSRC1	0.862559	1.7893	17.9016	4.13413e-55	5.61166e-53	114.622
PCNA	0.861025	5.81094	15.192	9.59746e-43	8.13396e-41	86.2936
CENPN	0.857067	1.88908	19.2084	3.18713e-61	5.06783e-59	128.632
LMNB2	0.856092	3.79069	14.3198	6.72115e-39	4.94345e-37	77.49
TUBA1C	0.852564	4.73473	15.3429	2.03485e-43	1.77874e-41	87.8361
IGF2BP2	0.850389	2.33242	8.57388	1.43154e-16	1.94792e-15	26.5154
ALYREF	0.846901	5.25132	15.9734	2.9712e-46	3.02483e-44	94.3305
ABCC2	0.846736	0.853641	6.57527	1.28639e-10	8.51273e-10	13.0409
STC2	0.845218	1.70102	9.83527	6.79271e-21	1.46148e-19	36.3523
IGF2BP3	0.84425	1.00071	9.99514	1.80442e-21	4.1213e-20	37.664
CDC25A	0.844114	1.12144	20.8334	6.85193e-69	1.55482e-66	146.207
S100P	0.843173	5.36717	3.18998	0.00151728	0.003281	-2.60683
MMP1	0.841819	3.99097	4.35669	1.62026e-05	4.95184e-05	1.66317
LOXL2	0.841243	3.01018	8.5898	1.26987e-16	1.7421e-15	26.6336
KNSTRN	0.840607	2.30728	17.2704	3.47756e-52	4.33293e-50	107.92
HMGB3	0.836244	5.69884	6.78155	3.55534e-11	2.53567e-10	14.2994
SULF1	0.835084	3.77586	7.01826	7.82409e-12	6.1014e-11	15.7828
DTYMK	0.833874	3.73281	16.8363	3.46531e-50	4.07443e-48	103.341
AKR1B10	0.833522	2.11551	3.43772	0.000638409	0.00148266	-1.80466
NME1	0.830438	4.10203	13.1519	6.81393e-34	4.03423e-32	66.0355
CENPI	0.827218	1.09033	19.508	1.24162e-62	2.15938e-60	131.862
POLE2	0.826774	1.56024	15.9619	3.35077e-46	3.38516e-44	94.2109
MELTF	0.823637	1.57545	9.11047	2.32e-18	3.88903e-17	30.5849
NTS	0.82345	0.882138	4.66869	3.95327e-06	1.33449e-05	3.01268
KRT6A	0.821385	1.98259	3.84464	0.000137227	0.000359001	-0.3638
GJB2	0.821256	3.18509	5.9066	6.67657e-09	3.4352e-08	9.18705
MND1	0.818916	1.54577	16.0604	1.19932e-46	1.24372e-44	95.2329
INCENP	0.818847	2.57188	15.4475	6.93406e-44	6.19097e-42	88.9068
SPHK1	0.815271	1.97304	10.8979	7.92157e-25	2.47212e-23	45.321
COCH	0.813561	1.12289	9.30496	4.99262e-19	8.96309e-18	32.1028
AUNIP	0.812805	1.00822	20.2616	3.45953e-66	6.79533e-64	140.011
TMPO	0.811245	3.66826	15.7291	3.76729e-45	3.57379e-43	91.8039
TEDC2	0.80976	1.58635	15.847	1.10704e-45	1.08089e-43	93.0221
CLSPN	0.802115	1.13195	15.6514	8.42821e-45	7.86131e-43	91.0029
SPP1	0.799938	6.91927	4.39772	1.3522e-05	4.18391e-05	1.83576
LRFN4	0.796893	2.52987	9.57822	5.56035e-20	1.09476e-18	34.2727
DBF4	0.795885	1.94332	18.9282	6.5995e-60	1.01087e-57	125.615
ISG15	0.792056	6.0443	6.06443	2.71055e-09	1.4746e-08	10.065
STRIP2	0.790686	1.25509	10.2352	2.40464e-22	6.00119e-21	39.6591
EME1	0.789685	1.15229	17.9829	1.7298e-55	2.40673e-53	115.489
CENPH	0.789519	2.16392	16.7593	7.81168e-50	9.05721e-48	102.532
C19orf48	0.788888	3.75135	13.0271	2.27549e-33	1.31459e-31	64.8378
SGO2	0.788487	1.3742	18.3989	1.98598e-57	2.96053e-55	119.935
CSAG1	0.787022	0.766292	5.63565	2.9989e-08	1.40133e-07	7.72669
SFRP2	0.781988	5.22317	4.73817	2.8558e-06	9.88196e-06	3.32478
WDHD1	0.781054	1.71669	15.0585	3.76676e-42	3.0678e-40	84.9338
CDC7	0.779888	1.88004	14.1776	2.79302e-38	1.98435e-36	76.074
CKAP2	0.7769	2.6629	15.4172	9.46766e-44	8.3636e-42	88.5971
ADM	0.774201	2.76228	7.26103	1.58882e-12	1.3548e-11	17.3469
GREM1	0.773988	1.86571	6.95349	1.18874e-11	9.01734e-11	15.3727
RFC3	0.772894	2.48786	15.8984	6.48987e-46	6.44969e-44	93.5533
CCT5	0.768388	5.26241	13.7182	2.67946e-36	1.72062e-34	71.5383
KIF1A	0.767929	0.876085	5.83509	9.98053e-09	4.99505e-08	8.79588
FADS2	0.766624	3.00438	7.43437	4.96268e-13	4.49576e-12	18.4897
TUBA1B	0.765283	5.94616	12.8172	1.71097e-32	9.36604e-31	62.8341
STIL	0.764842	1.40895	17.0773	2.70085e-51	3.31569e-49	105.88
BRCA1	0.764511	1.444	15.4499	6.75812e-44	6.06632e-42	88.9324
RAC3	0.761024	3.05398	7.81593	3.56257e-14	3.7129e-13	21.0796
PARPBP	0.760465	1.17792	17.9412	2.70543e-55	3.70244e-53	115.044
PRTFDC1	0.75965	2.28951	11.9087	8.77579e-29	3.86598e-27	54.3536
CCNF	0.759008	1.95186	15.808	1.66113e-45	1.58481e-43	92.6184
ASCL1	0.758019	1.02805	3.88857	0.000115251	0.000305047	-0.199163
PLAU	0.757108	5.19675	5.43688	8.70129e-08	3.80107e-07	6.69348
CXCL9	0.754961	4.29506	4.66002	4.11595e-06	1.38409e-05	2.974
SKP2	0.75396	2.49729	11.6484	9.55888e-28	3.93091e-26	51.9843
CT83	0.753596	1.85973	4.22408	2.8786e-05	8.41849e-05	1.11566
XRCC2	0.75076	1.17715	15.2398	5.87361e-43	5.05493e-41	86.7819
BPIFA1	0.748622	4.20134	2.27565	0.0233129	0.0389544	-5.06518
FSCN1	0.748319	4.4839	6.48102	2.29096e-10	1.45992e-09	12.4766
GMNN	0.746488	2.98728	13.4159	5.2175e-35	3.22635e-33	68.5882
PRIM1	0.746047	2.11404	14.0825	7.21949e-38	5.02236e-36	75.1301
CENPK	0.745329	1.28864	15.1452	1.54944e-42	1.29347e-40	85.8172
PAICS	0.744304	4.11772	14.6617	2.13646e-40	1.63626e-38	80.9186
DUSP4	0.743754	3.15581	5.33373	1.49362e-07	6.27557e-07	6.17023
PITX1	0.741505	1.84946	6.53012	1.69751e-10	1.10537e-09	12.7697
FBXO5	0.737996	1.70888	17.4774	3.83904e-53	4.9305e-51	110.113
TRIB3	0.737789	3.30788	9.65902	2.88261e-20	5.81258e-19	34.9224
B4GALNT4	0.737768	1.54849	6.51349	1.87928e-10	1.21336e-09	12.6702
RCOR2	0.737483	1.2388	9.48793	1.15366e-19	2.20635e-18	33.551
SLC16A1	0.736329	2.01833	7.58335	1.79546e-13	1.69938e-12	19.4888
TUBG1	0.734954	4.21405	13.6418	5.69322e-36	3.62802e-34	70.7894
TUBB2B	0.734354	1.67191	5.04177	6.57968e-07	2.50981e-06	4.73757
RMI2	0.733236	2.61167	11.9398	6.58622e-29	2.92456e-27	54.6384
MIS18A	0.732911	3.03164	15.4249	8.74877e-44	7.76965e-42	88.6756
KIF20B	0.731747	1.58949	16.2518	1.62258e-47	1.73658e-45	97.2229
TFF1	0.731221	2.28162	2.7684	0.00585424	0.0111859	-3.83932
SNRPB	0.731078	6.93216	11.0815	1.56756e-25	5.25542e-24	46.9268
TMEM132A	0.726523	2.9387	8.40162	5.17964e-16	6.62676e-15	25.2471
HPDL	0.726112	0.913335	10.651	6.83226e-24	1.95999e-22	43.1859
GNPNAT1	0.725473	3.36948	12.536	2.48945e-31	1.28284e-29	60.1752
MAGEA12	0.724669	0.682013	5.53733	5.09922e-08	2.3066e-07	7.21154
KIF18A	0.724436	1.27645	17.6781	4.51003e-54	6.02395e-52	112.244
GINS4	0.724422	1.10323	14.7989	5.31378e-41	4.16521e-39	82.3021
DDIAS	0.724127	1.0669	16.7062	1.36857e-49	1.56504e-47	101.974
CDKN2A	0.723618	1.91498	5.41569	9.72938e-08	4.2127e-07	6.58528
DSN1	0.718796	3.192	14.7487	8.84771e-41	6.83895e-39	81.7951
WDR76	0.718012	1.77597	15.6568	7.96616e-45	7.47208e-43	91.059
KNTC1	0.717954	1.77643	13.023	2.36786e-33	1.35855e-31	64.7982
HSPD1	0.717275	6.21509	14.2613	1.20869e-38	8.73607e-37	76.9066
EREG	0.717093	1.31597	4.65851	4.1449e-06	1.39326e-05	2.96728
FGG	0.716771	3.99681	2.55065	0.011066	0.0198943	-4.40978
PGAM5	0.715714	3.79873	15.0827	2.9404e-42	2.40652e-40	85.1801
B3GNT5	0.714605	2.29549	11.0079	3.00668e-25	9.76646e-24	46.2812
KIF3C	0.714156	1.86202	10.088	8.30559e-22	1.96417e-20	38.432
BOP1	0.713675	3.9712	9.97875	2.06837e-21	4.69205e-20	37.5289
ADGRF4	0.712637	1.11588	7.9727	1.1734e-14	1.28888e-13	22.1727
CPLX2	0.712315	0.551276	5.47216	7.21883e-08	3.19612e-07	6.87449
ELOVL6	0.712102	1.55661	9.35408	3.37555e-19	6.16611e-18	32.4897
PI3	0.712042	2.00433	4.35451	1.63582e-05	4.99299e-05	1.65406
PYGL	0.710956	3.67286	8.63824	8.81152e-17	1.23214e-15	26.9941
RAN	0.710085	5.62094	14.8755	2.43618e-41	1.9186e-39	83.0775
CCL8	0.709939	1.78208	7.09924	4.6185e-12	3.71438e-11	16.2998
TONSL	0.70757	1.98629	11.9354	6.86238e-29	3.0391e-27	54.5976
MEST	0.706232	3.89154	11.1503	8.50441e-26	2.94584e-24	47.5331
CHAF1A	0.703956	2.34497	15.1384	1.66219e-42	1.38069e-40	85.7474
RFC5	0.700954	2.67142	16.0658	1.13338e-46	1.18268e-44	95.2892
SNRPF	0.700603	3.75196	14.3529	4.8189e-39	3.57584e-37	77.8207
VRK1	0.699063	2.47678	15.3762	1.44568e-43	1.27037e-41	88.1761
KNL1	0.698665	0.961575	17.4017	8.60173e-53	1.09629e-50	109.31
APOBEC3B	0.698451	2.01357	7.01572	7.95375e-12	6.19962e-11	15.7667
KCNMB4	0.696706	1.72107	6.96596	1.09701e-11	8.37581e-11	15.4515
MT1G	0.694876	2.13501	5.95127	5.18311e-09	2.70429e-08	9.43353
RANBP1	0.694451	3.78595	15.1563	1.3834e-42	1.16067e-40	85.9299
DEFB1	0.693458	2.37921	3.80171	0.000162477	0.000420121	-0.522949
TCF19	0.693046	2.88997	11.3209	1.85087e-26	6.8519e-25	49.0451
MRPL12	0.693023	4.45673	9.3307	4.06752e-19	7.37365e-18	32.3053
TPI1	0.69174	7.57779	12.4706	4.61861e-31	2.33673e-29	59.5616
GBP1	0.691578	3.73886	6.75793	4.12607e-11	2.9215e-10	14.1536
CSE1L	0.691394	4.63791	14.3078	7.5775e-39	5.52463e-37	77.3708
P3H4	0.690686	3.42059	9.38758	2.58255e-19	4.79092e-18	32.7543
IER5L	0.689804	2.53441	8.36713	6.68617e-16	8.44419e-15	24.9954
GPC6	0.689205	1.64903	7.74045	6.04591e-14	6.11402e-13	20.5592
ADAMDEC1	0.688771	2.03597	6.07473	2.55403e-09	1.39627e-08	10.123
SST	0.688704	0.663556	4.0952	4.96061e-05	0.000139785	0.59862
SLC16A3	0.686605	4.21838	7.82043	3.45145e-14	3.60384e-13	21.1108
ERCC6L	0.68643	0.979043	16.6177	3.47493e-49	3.92009e-47	101.047
JPT1	0.686166	5.41935	9.77947	1.07545e-20	2.27576e-19	35.8977
PAFAH1B3	0.681642	4.58005	8.59973	1.17834e-16	1.61922e-15	26.7074
KLK6	0.681352	0.978018	4.83461	1.80637e-06	6.44977e-06	3.76494
RPS4Y1	0.680965	2.7639	2.46386	0.0140993	0.0247168	-4.62448
HES6	0.67972	2.87465	5.61159	3.41735e-08	1.58357e-07	7.59989
S100A8	0.679415	3.85112	4.40982	1.28163e-05	3.98251e-05	1.88694
RFC2	0.678993	3.91655	14.6681	2.00337e-40	1.5414e-38	80.9825
TESMIN	0.678424	0.804145	12.4006	8.93878e-31	4.44172e-29	58.9061
PIF1	0.677974	0.876926	15.958	3.48669e-46	3.48586e-44	94.1713
NDC1	0.67773	2.92543	14.3094	7.45995e-39	5.46277e-37	77.3863
IGFBP3	0.675964	5.73582	5.5011	6.18878e-08	2.76647e-07	7.02375
MRPL15	0.674603	5.36557	11.516	3.18565e-27	1.25443e-25	50.7902
SHMT2	0.673859	4.45843	10.7919	2.00439e-24	6.07357e-23	44.401
E2F2	0.673309	1.13148	14.7517	8.57541e-41	6.65931e-39	81.8262
PPP1R14B	0.672219	5.74759	10.1086	6.9839e-22	1.67053e-20	38.6035
G6PD	0.671089	5.00787	5.8246	1.05832e-08	5.2777e-08	8.73885
TUBB3	0.669485	1.3647	9.57085	5.90298e-20	1.15676e-18	34.2135
MASTL	0.668596	2.39028	15.1884	9.95108e-43	8.39107e-41	86.2576
TARS	0.668375	4.18456	12.571	1.78661e-31	9.26375e-30	60.5046
FANCG	0.667906	2.51844	14.9124	1.67251e-41	1.33608e-39	83.4515
CHEK2	0.667079	2.10715	12.4976	3.5789e-31	1.82175e-29	59.8148
CDH3	0.666627	3.69683	4.85708	1.62167e-06	5.8352e-06	3.86868
DIAPH3	0.665154	0.970089	16.9885	6.92506e-51	8.31805e-49	104.943
SMKR1	0.663496	1.68393	5.94839	5.26865e-09	2.74549e-08	9.41759
TRAIP	0.661901	1.35235	18.6904	8.59139e-59	1.30402e-56	123.061
TEAD4	0.661575	2.59275	12.2039	5.66212e-30	2.66295e-28	57.0736
SNRPD1	0.661054	3.32316	15.234	6.23504e-43	5.33847e-41	86.7225
AK4	0.660656	1.88533	7.24688	1.74553e-12	1.48388e-11	17.2545
DDX39A	0.660039	3.95272	13.0285	2.24571e-33	1.30189e-31	64.8509
CDK2	0.659433	3.23412	14.956	1.07229e-41	8.69073e-40	83.8935
SLC6A8	0.657882	2.79887	6.62559	9.42734e-11	6.39313e-10	13.3449
POPDC3	0.657359	0.658543	7.80748	3.78053e-14	3.92536e-13	21.0212
SLC16A14	0.656791	2.21264	4.73615	2.88301e-06	9.96372e-06	3.31567
CHAF1B	0.65547	1.78099	13.7836	1.40507e-36	9.12806e-35	72.1798
TUBB	0.655078	7.538	11.8639	1.32646e-28	5.72261e-27	53.9437
FKBP4	0.654641	4.40556	9.95135	2.59795e-21	5.84574e-20	37.3033
MUC13	0.653197	2.17369	3.05353	0.00238906	0.00496126	-3.0241
DNMT3B	0.653169	1.19231	11.0438	2.18817e-25	7.24875e-24	46.5962
PYCR1	0.652982	5.23203	7.5366	2.47419e-13	2.30906e-12	19.1736
PKP2	0.651244	1.45686	6.78636	3.44904e-11	2.46512e-10	14.3291
MEX3A	0.650711	2.22367	6.53213	1.67674e-10	1.09355e-09	12.7817
UNG	0.650024	3.99461	13.5635	1.22874e-35	7.80037e-34	70.025
BASP1	0.649994	4.80996	5.37325	1.21556e-07	5.19716e-07	6.36966
FAM133A	0.649868	0.625469	6.33517	5.52297e-10	3.32294e-09	11.6169
CDCA7	0.649393	2.60953	6.71962	5.24795e-11	3.6707e-10	13.9182
CBX2	0.648445	1.72843	7.43425	4.96657e-13	4.49684e-12	18.4889
POP7	0.648356	4.72595	11.3749	1.13946e-26	4.31394e-25	49.5262
VIL1	0.647017	1.23652	4.47706	9.49365e-06	3.01342e-05	2.17368
LRR1	0.646341	2.29495	14.213	1.95964e-38	1.40421e-36	76.4263
BLM	0.645824	1.17731	15.5296	2.9696e-44	2.69459e-42	89.7503
MMD	0.645384	3.16328	8.4849	2.78797e-16	3.65539e-15	25.8579
PAX9	0.64524	1.31543	6.95377	1.18659e-11	9.00517e-11	15.3745
GJB3	0.644699	1.75218	4.72774	2.99946e-06	1.03448e-05	3.27765
ZNF367	0.643694	1.37079	13.9505	2.68649e-37	1.83076e-35	73.8241
TOMM40	0.642927	4.13894	12.3772	1.11434e-30	5.48822e-29	58.6872
TMEM106C	0.642595	4.44592	10.1008	7.46097e-22	1.78209e-20	38.5381
LDHA	0.642218	6.95592	10.7443	3.0363e-24	9.05252e-23	43.9895
NUDT1	0.641876	2.93771	12.0751	1.88063e-29	8.62609e-28	55.8822
HELLS	0.640383	1.27152	12.8866	8.79481e-33	4.92746e-31	63.495
SEMA3A	0.640223	1.4313	6.66955	7.17504e-11	4.93185e-10	13.612
CCDC58	0.640137	3.08178	14.1618	3.27128e-38	2.31429e-36	75.9169
CXCL11	0.63936	1.86179	5.56601	4.37127e-08	1.99189e-07	7.36097
CYCS	0.637084	4.76302	11.6039	1.43318e-27	5.83617e-26	51.5825
MT2A	0.635917	6.07995	5.41325	9.85527e-08	4.265e-07	6.57283
RAB5IF	0.633697	4.4392	10.5762	1.30426e-23	3.64145e-22	42.5454
COL12A1	0.63323	2.91045	4.89439	1.35459e-06	4.92619e-06	4.04185
HASPIN	0.633121	0.931776	16.5401	7.86575e-49	8.81387e-47	100.234
HIST1H2BJ	0.633019	1.37354	7.34891	8.8308e-13	7.77632e-12	17.9236
MLLT11	0.632792	1.79332	7.18589	2.61394e-12	2.17885e-11	16.8582
KRT80	0.631057	3.59697	6.18981	1.30652e-09	7.47296e-09	10.7765
HPRT1	0.63084	4.49205	11.1625	7.63087e-26	2.66538e-24	47.6405
CENPO	0.630727	1.71736	16.4364	2.33935e-48	2.56959e-46	99.1497
MDFI	0.629721	3.05315	6.17706	1.40799e-09	8.00131e-09	10.7036
PHGDH	0.629683	2.22173	5.68802	2.25327e-08	1.06998e-07	8.00431
SLC38A1	0.629096	3.38693	7.23358	1.90659e-12	1.61259e-11	17.1679
KLK14	0.628117	0.910473	4.28301	2.23384e-05	6.65765e-05	1.35706
TOPBP1	0.62803	2.87159	12.2386	4.09175e-30	1.94079e-28	57.3961
NMU	0.62798	1.93296	4.8356	1.79776e-06	6.42176e-06	3.76953
CHRNA9	0.62779	0.544056	6.24675	9.34285e-10	5.46177e-09	11.1037
SELENOI	0.627143	2.84665	12.0007	3.75042e-29	1.68325e-27	55.1972
CCDC34	0.626726	2.02132	11.0121	2.8959e-25	9.42495e-24	46.3184
CPD	0.625213	4.50247	7.06221	5.88076e-12	4.65112e-11	16.0628
LAMC2	0.623335	4.7768	4.50764	8.2723e-06	2.65707e-05	2.30538
ASNS	0.623011	3.11357	8.85407	1.69962e-17	2.57971e-16	28.6183
COL1A1	0.62253	7.64806	4.40602	1.3034e-05	4.0434e-05	1.87086
PTHLH	0.621725	1.13028	6.51542	1.85728e-10	1.20005e-09	12.6817
FADS1	0.621519	2.8008	8.86118	1.6091e-17	2.44715e-16	28.6723
PLIN2	0.621109	3.84484	7.20478	2.3073e-12	1.93776e-11	16.9807
CABYR	0.621006	1.57705	5.42735	9.15002e-08	3.97939e-07	6.64476
SMC2	0.620159	2.2721	12.909	7.09366e-33	4.01477e-31	63.7085
HHIPL2	0.619625	1.15946	5.05618	6.12542e-07	2.34726e-06	4.80657
SV2A	0.618799	1.20257	7.82353	3.37705e-14	3.53943e-13	21.1322
TMPRSS11E	0.618677	1.72157	4.0233	6.67919e-05	0.000183898	0.316653
DNA2	0.617529	1.42875	12.2051	5.59729e-30	2.6399e-28	57.0851
HSPE1	0.617168	5.41753	11.5231	2.98547e-27	1.18117e-25	50.8546
PPAT	0.616666	2.20642	12.6632	7.43769e-32	3.92974e-30	61.3748
RIPK2	0.615392	3.30561	11.1958	5.67057e-26	2.01438e-24	47.9349
MMP9	0.614558	4.53064	4.48449	9.18198e-06	2.92171e-05	2.20559
SPAG4	0.61338	2.81984	7.66268	1.03843e-13	1.02046e-12	20.0272
ACTL6A	0.613267	4.02302	12.8113	1.80945e-32	9.87274e-31	62.7785
RSPO3	0.611561	1.11031	5.86399	8.48765e-09	4.30467e-08	8.95349
BRIX1	0.61021	3.24149	11.8997	9.5358e-29	4.18973e-27	54.2712
CGAS	0.609985	1.99182	12.4071	8.41089e-31	4.195e-29	58.9665
MRPS35	0.609072	5.09353	11.4537	5.59872e-27	2.1638e-25	50.2309
FBXO45	0.609048	2.27781	14.0563	9.37253e-38	6.43966e-36	74.8707
FANCA	0.608976	1.35817	14.5268	8.35981e-40	6.28718e-38	79.5622
MCM3	0.608968	4.74816	11.1242	1.07274e-25	3.66268e-24	47.3029
DSG2	0.608847	4.80049	6.85763	2.19535e-11	1.61115e-10	14.7716
DKK1	0.60842	1.66075	3.7776	0.000178527	0.000458285	-0.611628
MT1H	0.607453	0.824902	8.41739	4.60799e-16	5.94093e-15	25.3624
PDSS1	0.607423	1.90413	15.9614	3.3657e-46	3.38516e-44	94.2064
TICRR	0.607203	0.713602	17.6663	5.11632e-54	6.77953e-52	112.118
GPI	0.607099	5.29842	11.1769	6.70783e-26	2.36774e-24	47.7684
HIST1H2BH	0.605082	0.994028	6.19312	1.28144e-09	7.34714e-09	10.7955
PTGES	0.604507	4.04025	4.99422	8.32237e-07	3.12599e-06	4.51104
POLQ	0.604474	0.704358	15.8643	9.24908e-46	9.08369e-44	93.2009
WDR62	0.603823	1.12012	11.2696	2.93159e-26	1.06869e-24	48.5891
PLEK2	0.602667	3.36	6.84685	2.35113e-11	1.71417e-10	14.7044
SNRPG	0.601238	4.58776	10.8967	8.00495e-25	2.49348e-23	45.3106
CCT6A	0.601141	5.76013	10.9561	4.74905e-25	1.51897e-23	45.8281
CDA	0.600988	3.01887	3.66088	0.000279667	0.000692573	-1.03333
CLGN	0.600482	1.08304	6.63751	8.75613e-11	5.95974e-10	13.4172
FANCD2	0.598376	1.50793	15.682	6.13887e-45	5.79065e-43	91.3182
XPOT	0.597892	3.89334	11.285	2.5542e-26	9.39315e-25	48.7257
FOXA1	0.597826	4.12779	5.91327	6.42925e-09	3.31407e-08	9.22379
C2CD4A	0.597798	1.88476	5.06025	6.00268e-07	2.30234e-06	4.8261
WARS	0.597017	5.34889	6.68347	6.5784e-11	4.54606e-10	13.697
CALU	0.596481	5.86655	9.47654	1.26451e-19	2.40732e-18	33.4603
RHPN2	0.595391	2.88101	7.17557	2.79808e-12	2.32306e-11	16.7914
ANP32E	0.595261	4.93947	7.52139	2.74534e-13	2.55355e-12	19.0714
MRPL47	0.594992	4.49889	13.037	2.06854e-33	1.20336e-31	64.9325
BRI3BP	0.594913	2.47912	12.143	9.9907e-30	4.63346e-28	56.51
CDH24	0.594195	2.05256	8.41038	4.85423e-16	6.22954e-15	25.3111
POSTN	0.593066	5.17991	4.99664	8.22365e-07	3.09169e-06	4.52254
ZWILCH	0.593011	2.07075	14.7816	6.33127e-41	4.93957e-39	82.1279
PTPRH	0.592719	1.77756	5.48345	6.7987e-08	3.02213e-07	6.93262
SINHCAF	0.592639	3.69438	9.06583	3.29077e-18	5.41307e-17	30.2396
DONSON	0.59188	2.38309	12.315	2.00004e-30	9.73547e-29	58.1066
CRABP1	0.590681	0.862322	5.33829	1.45866e-07	6.15462e-07	6.19315
IFRD1	0.588387	2.64637	9.31107	4.75555e-19	8.56512e-18	32.1509
ECE2	0.588068	1.4973	12.2545	3.52548e-30	1.68176e-28	57.5439
CTPS1	0.58804	2.84702	10.9847	3.69101e-25	1.18738e-23	46.0779
CCT2	0.586254	5.04404	8.91783	1.03957e-17	1.60413e-16	29.1037
Downregulated genes
PIP	-0.584968	1.24662	-4.67697	3.80388e-06	1.2877e-05	3.04964
SULT1C2	-0.585601	1.41822	-6.21642	1.11737e-09	6.45093e-09	10.9291
UBTD1	-0.585624	4.12776	-8.33294	8.60477e-16	1.06976e-14	24.7467
ID4	-0.585747	2.69804	-5.76117	1.50606e-08	7.35547e-08	8.3958
SYNPO	-0.585948	3.51153	-8.34368	7.94981e-16	9.94232e-15	24.8248
TENT5C	-0.586323	3.37398	-6.72849	4.9643e-11	3.4796e-10	13.9726
FABP3	-0.58653	3.43796	-4.36048	1.59353e-05	4.87998e-05	1.67904
PPP1R12B	-0.586569	1.94512	-9.2156	1.01401e-18	1.75621e-17	31.4026
HSPB8	-0.586907	3.13087	-6.44895	2.7838e-10	1.75125e-09	12.2862
BICDL2	-0.58835	2.71595	-7.63593	1.24954e-13	1.21118e-12	19.8452
NCMAP	-0.58865	1.88576	-6.90942	1.57733e-11	1.18094e-10	15.0955
ARHGAP44	-0.589238	1.67134	-9.57293	5.80425e-20	1.14009e-18	34.2302
ANKDD1B	-0.590559	0.866589	-10.408	5.53224e-23	1.47786e-21	41.1141
TSPAN4	-0.590819	3.39633	-8.51305	2.25911e-16	3.00543e-15	26.0654
CR2	-0.591803	1.37109	-5.84228	9.58673e-09	4.81239e-08	8.83503
MMRN1	-0.592112	1.21548	-9.01123	5.0377e-18	8.08745e-17	29.819
CYS1	-0.593165	1.30363	-6.88014	1.90197e-11	1.40697e-10	14.9121
FNIP2	-0.594184	2.78253	-7.87348	2.37422e-14	2.53452e-13	21.4789
SYNE1	-0.594602	1.53201	-10.0575	1.07174e-21	2.50575e-20	38.1796
CD52	-0.595091	5.08461	-5.52409	5.47373e-08	2.462e-07	7.1428
PID1	-0.595351	2.20694	-6.92727	1.40678e-11	1.0561e-10	15.2077
NATD1	-0.595539	2.0155	-11.9271	7.40261e-29	3.26968e-27	54.5224
PLPPR1	-0.597169	1.06195	-6.86827	2.05152e-11	1.51091e-10	14.838
SNTN	-0.59945	0.713251	-8.30727	1.03945e-15	1.2789e-14	24.5605
LGI3	-0.599752	0.644931	-7.42594	5.25389e-13	4.739e-12	18.4336
HLA-DQA1	-0.601392	4.92959	-5.02204	7.2552e-07	2.74802e-06	4.64332
ITM2A	-0.602708	3.07445	-7.29634	1.25565e-12	1.08119e-11	17.5779
SELP	-0.602791	1.51516	-9.40204	2.30018e-19	4.28136e-18	32.8688
ZBTB4	-0.603544	4.20692	-13.2838	1.89358e-34	1.15807e-32	67.3076
AMOT	-0.603602	1.79857	-6.3505	5.03893e-10	3.05483e-09	11.7065
MT-ND6	-0.603934	10.2888	-5.25709	2.21913e-07	9.09665e-07	5.78721
IVD	-0.604156	3.54091	-10.8906	8.44528e-25	2.62574e-23	45.2575
C11orf96	-0.604544	3.42274	-6.35534	4.89486e-10	2.97613e-09	11.7348
ITGB6	-0.604674	4.47898	-5.47783	7.00459e-08	3.10757e-07	6.9037
DLX3	-0.604958	1.10075	-8.00791	9.12317e-15	1.01277e-13	22.4205
VWA5A	-0.605214	2.9009	-9.02799	4.42144e-18	7.17399e-17	29.9479
GPIHBP1	-0.605298	1.12405	-7.70729	7.61787e-14	7.60693e-13	20.3319
RNF145	-0.605734	5.35532	-8.01734	8.52751e-15	9.49802e-14	22.487
CLEC14A	-0.606133	3.36236	-8.80137	2.54684e-17	3.8034e-16	28.219
SLC41A1	-0.607968	3.11768	-10.8558	1.14646e-24	3.53812e-23	44.9546
CIRBP	-0.608083	4.94001	-11.2231	4.44429e-26	1.59574e-24	48.1765
EFEMP1	-0.608211	4.50342	-6.35611	4.87223e-10	2.96453e-09	11.7393
PYROXD2	-0.609756	2.05949	-9.3281	4.15245e-19	7.51944e-18	32.2849
LAMP5	-0.610444	1.75074	-7.6144	1.44982e-13	1.38876e-12	19.6991
AHNAK	-0.611255	4.73205	-6.2381	9.83236e-10	5.72588e-09	11.0539
PHACTR1	-0.611303	1.12939	-12.407	8.41714e-31	4.195e-29	58.9658
CD55	-0.612137	6.34992	-5.82241	1.07139e-08	5.33648e-08	8.72691
EMB	-0.613579	4.0287	-6.30707	6.53147e-10	3.89601e-09	11.4531
KLHDC7A	-0.613632	1.50373	-7.5188	2.79435e-13	2.5948e-12	19.054
PTN	-0.616623	2.11254	-5.38206	1.16077e-07	4.9744e-07	6.41431
HLA-DQA2	-0.617099	4.42225	-3.65711	0.000283694	0.000701919	-1.04673
AADAC	-0.618602	1.07675	-5.71449	1.94849e-08	9.34826e-08	8.1455
CAPN9	-0.61867	1.60416	-5.2633	2.14948e-07	8.82848e-07	5.81805
SH3BGRL2	-0.618956	3.65322	-6.96065	1.13518e-11	8.64248e-11	15.4179
SDR16C5	-0.619267	3.81154	-5.26379	2.14408e-07	8.80843e-07	5.82049
LDHD	-0.619889	2.23462	-6.86656	2.07397e-11	1.52609e-10	14.8273
ANKRD29	-0.621485	1.57697	-6.97234	1.0528e-11	8.06307e-11	15.4918
PDK4	-0.621804	2.96477	-5.47104	7.26188e-08	3.21347e-07	6.86873
ETV1	-0.6224	2.12925	-7.85516	2.70233e-14	2.86647e-13	21.3516
LTBP4	-0.622642	3.49267	-7.76	5.27381e-14	5.38541e-13	20.6936
VAMP2	-0.623279	4.18454	-13.5059	2.1625e-35	1.35225e-33	69.4633
GRAMD2A	-0.623935	2.12239	-7.36278	8.04465e-13	7.12917e-12	18.0151
ATP11A	-0.6244	4.35295	-6.13144	1.8379e-09	1.02524e-08	10.4437
C9orf135	-0.624693	0.968589	-6.0103	3.70056e-09	1.9708e-08	9.76165
SLC27A1	-0.625623	2.16714	-12.8695	1.03653e-32	5.74947e-31	63.3318
DCN	-0.626022	4.64113	-6.14216	1.72657e-09	9.67021e-09	10.5047
KIF12	-0.626097	1.98198	-5.5152	5.7402e-08	2.57699e-07	7.09671
ESAM	-0.62619	3.83265	-7.71201	7.37162e-14	7.38755e-13	20.3642
SCNN1G	-0.626255	1.96029	-5.82184	1.07476e-08	5.35171e-08	8.72385
CD164L2	-0.626406	1.31419	-8.09793	4.77678e-15	5.45507e-14	23.0577
LRRC36	-0.626555	0.709423	-9.48333	1.19726e-19	2.28451e-18	33.5143
SPRY4	-0.627171	3.29848	-8.55644	1.63191e-16	2.20798e-15	26.3862
DEPTOR	-0.628385	3.34355	-7.399	6.30302e-13	5.64566e-12	18.2548
EFCC1	-0.628544	1.1949	-12.3772	1.11384e-30	5.48822e-29	58.6877
SNED1	-0.629145	1.76821	-11.7934	2.53557e-28	1.0772e-26	53.3008
DAPK1	-0.62972	3.30315	-8.04995	6.74841e-15	7.60266e-14	22.7174
SORBS2	-0.630462	1.60521	-8.1252	3.92242e-15	4.55732e-14	23.2519
CXCL16	-0.630715	5.55918	-9.34681	3.57705e-19	6.51992e-18	32.4323
CTSG	-0.631178	0.801489	-10.1526	4.82772e-22	1.17327e-20	38.969
MUC15	-0.631202	2.14206	-4.84179	1.74521e-06	6.2528e-06	3.79806
GATA6	-0.631972	1.94194	-7.95392	1.34154e-14	1.4649e-13	22.0409
UBXN10	-0.633347	2.13906	-6.97861	1.01105e-11	7.76113e-11	15.5314
MARCO	-0.633413	3.98637	-4.00286	7.26278e-05	0.00019908	0.237338
ALDH3B1	-0.634593	3.94285	-6.15925	1.56266e-09	8.81721e-09	10.6019
CACNB1	-0.635131	1.74517	-9.02227	4.62292e-18	7.48332e-17	29.9039
WLS	-0.635229	3.98126	-6.60061	1.1003e-10	7.38069e-10	13.1937
KIAA1324	-0.636282	2.78135	-4.14022	4.10841e-05	0.000117155	0.777532
F13A1	-0.636807	3.14056	-5.43207	8.92491e-08	3.88756e-07	6.66889
SLC39A8	-0.636828	3.98129	-7.50567	3.05646e-13	2.83032e-12	18.9659
GSTA1	-0.637071	2.94879	-3.27929	0.00111736	0.00247749	-2.32423
FBP1	-0.637896	5.71032	-7.16323	3.03502e-12	2.50855e-11	16.7117
RTN4RL1	-0.638293	0.949353	-9.30356	5.04857e-19	9.0538e-18	32.0918
LY86	-0.639344	2.89495	-7.51975	2.77633e-13	2.57977e-12	19.0604
BEX4	-0.640917	4.23534	-7.65249	1.11435e-13	1.08802e-12	19.9578
TMEM98	-0.641119	3.7738	-7.50445	3.08196e-13	2.85077e-12	18.9578
ACSM3	-0.641586	1.46566	-9.95478	2.52494e-21	5.68912e-20	37.3315
IRX5	-0.641705	2.45935	-6.17821	1.39852e-09	7.95287e-09	10.7102
MS4A2	-0.642518	0.896586	-11.259	3.22459e-26	1.17294e-24	48.4946
CIT	-0.643307	2.88182	-5.00055	8.06695e-07	3.03483e-06	4.54108
NINJ2	-0.643658	3.03085	-7.4205	5.45093e-13	4.90349e-12	18.3975
PDZD2	-0.643802	1.22061	-10.3438	9.5626e-23	2.47531e-21	40.5721
STXBP1	-0.644033	3.46501	-7.67385	9.60994e-14	9.47712e-13	20.1034
CAPSL	-0.644641	0.947474	-6.39097	3.95181e-10	2.43736e-09	11.9438
AL365205.1	-0.647338	1.84873	-10.0294	1.35536e-21	3.13422e-20	37.9472
IL6ST	-0.647424	4.52524	-9.88664	4.44325e-21	9.7483e-20	36.7722
GAS6	-0.647876	3.91391	-7.94003	1.481e-14	1.61086e-13	21.9435
UNC13B	-0.648104	4.09184	-7.62967	1.30481e-13	1.26072e-12	19.8027
GEM	-0.648334	3.8911	-5.98569	4.25991e-09	2.24577e-08	9.62455
ABCA8	-0.648704	0.719777	-13.2095	3.89625e-34	2.34844e-32	66.5908
C4A	-0.64904	1.58061	-8.27834	1.28549e-15	1.56433e-14	24.3511
EPHA4	-0.649471	1.98074	-8.41864	4.56546e-16	5.89065e-15	25.3716
NR4A1	-0.651216	3.51393	-5.22869	2.56674e-07	1.0404e-06	5.64652
MCEMP1	-0.651297	1.92079	-5.45871	7.7524e-08	3.40975e-07	6.80538
GPX3	-0.651467	5.60461	-6.45341	2.70956e-10	1.70777e-09	12.3126
CST3	-0.65293	6.39249	-8.66497	7.19775e-17	1.01756e-15	27.1937
ZMAT1	-0.653622	1.31704	-9.65051	3.08975e-20	6.20776e-19	34.8538
SLC16A4	-0.653788	3.10987	-5.24012	2.421e-07	9.86121e-07	5.70303
HOXD1	-0.653949	1.19548	-6.52158	1.78854e-10	1.16057e-09	12.7186
CLTRN	-0.654035	1.72883	-5.76823	1.44828e-08	7.09939e-08	8.43383
ARSE	-0.655048	2.78022	-4.51795	7.89537e-06	2.54628e-05	2.34999
HBA2	-0.65551	2.46955	-5.02559	7.12875e-07	2.70442e-06	4.66028
C1QTNF7	-0.656481	0.649483	-15.311	2.82553e-43	2.45704e-41	87.5096
CCDC69	-0.65705	3.18796	-9.16837	1.47185e-18	2.51525e-17	31.0345
TBX2	-0.657677	2.2329	-10.02	1.46633e-21	3.38616e-20	37.8693
GNG7	-0.657819	1.43531	-12.8952	8.09887e-33	4.55282e-31	63.5769
GPR160	-0.658073	3.21293	-7.52748	2.63345e-13	2.45221e-12	19.1123
ZBTB16	-0.658394	0.682684	-10.15	4.93491e-22	1.19584e-20	38.9473
MBIP	-0.658799	4.45685	-7.31133	1.13594e-12	9.84719e-12	17.6763
ENPP5	-0.658855	2.80354	-8.40409	5.08575e-16	6.51163e-15	25.2652
SOSTDC1	-0.660065	0.698265	-8.29376	1.14792e-15	1.40717e-14	24.4626
PRX	-0.660072	1.48111	-10.7401	3.14993e-24	9.37454e-23	43.9531
COL4A4	-0.660927	1.85468	-8.29949	1.10063e-15	1.35119e-14	24.5041
FAM183A	-0.661265	1.6493	-6.02273	3.44579e-09	1.84512e-08	9.83114
IL17RE	-0.661799	2.43303	-8.60658	1.11903e-16	1.54535e-15	26.7583
SLC47A1	-0.662304	1.52927	-7.71744	7.09828e-14	7.11789e-13	20.4014
ZBTB7C	-0.665087	1.28415	-9.20707	1.0847e-18	1.87476e-17	31.336
ARHGAP31	-0.66533	2.20054	-10.3838	6.79897e-23	1.79047e-21	40.9099
TMEM190	-0.666485	1.13934	-5.68245	2.32307e-08	1.1e-07	7.97468
SPTLC3	-0.666896	1.41305	-9.85653	5.6992e-21	1.23576e-19	36.5259
PER1	-0.667088	3.7201	-7.32934	1.00693e-12	8.80656e-12	17.7947
AKAP13	-0.668138	3.28039	-11.0345	2.37646e-25	7.8105e-24	46.5144
FAM3D	-0.668497	1.26828	-5.4568	7.83151e-08	3.44273e-07	6.79554
BEX2	-0.668933	3.0632	-5.74965	1.6051e-08	7.79715e-08	8.33389
SNX25	-0.669202	2.9421	-9.7126	1.86097e-20	3.83117e-19	35.3552
TMEM119	-0.670241	3.20629	-7.76438	5.11443e-14	5.24324e-13	20.7238
RAMP3	-0.671065	3.12631	-8.56647	1.51344e-16	2.05601e-15	26.4605
TGFBR2	-0.672776	5.14114	-9.78716	1.00955e-20	2.14172e-19	35.9602
FUCA1	-0.673009	5.74018	-10.6827	5.18885e-24	1.50929e-22	43.4585
ICAM5	-0.675428	1.53416	-7.84892	2.824e-14	2.98415e-13	21.3082
SPON1	-0.675832	3.07668	-6.9167	1.50544e-11	1.12864e-10	15.1413
CST2	-0.676151	1.61129	-6.25174	9.07075e-10	5.31201e-09	11.1326
DNALI1	-0.677236	2.626	-7.12142	3.99422e-12	3.25146e-11	16.4422
ANGPT1	-0.678311	1.22135	-11.0628	1.84957e-25	6.17608e-24	46.7628
LMOD1	-0.678355	2.22533	-9.18952	1.24586e-18	2.14221e-17	31.1992
TLR5	-0.678625	1.78998	-14.0755	7.74388e-38	5.36481e-36	75.0604
RGS5	-0.678728	3.67149	-8.31811	9.5979e-16	1.18789e-14	24.6391
C1orf21	-0.678804	2.0952	-10.1775	3.91406e-22	9.56796e-21	39.1767
RSPH1	-0.67899	1.46232	-7.30506	1.18454e-12	1.02313e-11	17.6352
CAT	-0.679606	4.74572	-11.1243	1.07131e-25	3.66268e-24	47.3042
FGFR2	-0.679894	1.84938	-8.71352	4.97929e-17	7.17911e-16	27.5573
LAMA2	-0.680068	1.85024	-10.3407	9.81641e-23	2.53707e-21	40.5462
GDF10	-0.680199	0.935382	-9.2793	6.12219e-19	1.08625e-17	31.9012
EPHX2	-0.680567	1.89239	-11.1066	1.25449e-25	4.23131e-24	47.1477
S100B	-0.681351	2.42284	-5.7514	1.58967e-08	7.72669e-08	8.34328
CTSO	-0.682332	4.12613	-11.2156	4.75279e-26	1.6992e-24	48.11
PRDM16	-0.682535	1.15872	-9.11262	2.28122e-18	3.82786e-17	30.6016
HSPB6	-0.682925	2.01318	-7.59323	1.67742e-13	1.5958e-12	19.5557
HNMT	-0.685905	3.45864	-10.2862	1.56079e-22	3.97847e-21	40.087
FABP4	-0.686347	1.48661	-6.36872	4.5174e-10	2.76374e-09	11.8132
UCN3	-0.686963	1.04171	-5.46991	7.30558e-08	3.2311e-07	6.86291
TMEM243	-0.688867	3.23362	-10.4523	3.78447e-23	1.02408e-21	41.4902
ITIH5	-0.689566	1.00955	-11.3288	1.72335e-26	6.40823e-25	49.1159
RAB7B	-0.690171	2.572	-7.04714	6.48682e-12	5.1135e-11	15.9666
RETN	-0.691829	1.57207	-6.03699	3.17479e-09	1.70878e-08	9.91094
FOXF2	-0.692446	1.91881	-9.59609	4.81018e-20	9.493e-19	34.416
NR0B2	-0.692613	1.44722	-5.11356	4.59902e-07	1.79396e-06	5.08313
NRGN	-0.692937	3.76116	-5.01265	7.59955e-07	2.87129e-06	4.59862
FCGRT	-0.693397	5.33358	-10.9278	6.09371e-25	1.92326e-23	45.581
TSPAN8	-0.695095	3.62309	-3.58277	0.000375171	0.000907806	-1.30852
BTBD9	-0.697018	2.73821	-11.2578	3.25807e-26	1.18254e-24	48.4844
BTNL9	-0.699024	0.893483	-11.4468	5.95524e-27	2.29627e-25	50.1697
CABCOCO1	-0.699122	0.937788	-9.38094	2.72341e-19	5.02988e-18	32.7018
MTURN	-0.699303	2.62907	-9.76786	1.18301e-20	2.49704e-19	35.8034
AK1	-0.69937	2.78952	-9.41742	2.03356e-19	3.80631e-18	32.9906
SCN4B	-0.700416	0.948361	-14.4848	1.27692e-39	9.56028e-38	79.1411
ST6GALNAC1	-0.700442	3.82999	-4.98233	8.82313e-07	3.30146e-06	4.45472
EMP2	-0.700988	4.64178	-9.14424	1.7797e-18	3.01663e-17	30.8468
C4B	-0.701016	1.71039	-8.52539	2.05973e-16	2.75776e-15	26.1565
SHROOM4	-0.701397	1.61694	-11.6121	1.33034e-27	5.44398e-26	51.6563
PBXIP1	-0.706769	5.79564	-10.9426	5.34761e-25	1.70389e-23	45.7104
CA3	-0.708675	0.99446	-10.8783	9.40801e-25	2.91963e-23	45.1506
NPR1	-0.709716	1.63106	-9.9563	2.49312e-21	5.62503e-20	37.344
NDRG2	-0.710691	2.48035	-9.64517	3.22701e-20	6.46796e-19	34.8108
SLC1A7	-0.713055	1.49642	-4.56374	6.41196e-06	2.08968e-05	2.54919
CFI	-0.713641	4.13837	-7.75021	5.64748e-14	5.74591e-13	20.6263
SOD3	-0.713888	3.98222	-7.29387	1.27652e-12	1.0986e-11	17.5617
CFD	-0.715575	3.86501	-6.20101	1.22339e-09	7.03123e-09	10.8407
2022-03-02	-0.715612	2.78162	-11.0486	2.09855e-25	6.96569e-24	46.6376
ZFP36	-0.717128	6.60593	-7.15896	3.12147e-12	2.57491e-11	16.6841
ADRA2A	-0.717994	1.75458	-6.35086	5.02791e-10	3.05036e-09	11.7086
SGCA	-0.718364	1.2754	-11.4837	4.26605e-27	1.66416e-25	50.5005
AZGP1	-0.718893	3.19079	-3.36781	0.000819481	0.00186201	-2.03681
MPZL2	-0.719604	4.9995	-7.82231	3.40617e-14	3.56226e-13	21.1238
SLC46A2	-0.720349	1.21049	-7.61959	1.39881e-13	1.34376e-12	19.7343
ESYT3	-0.721947	1.3926	-10.6913	4.81784e-24	1.4112e-22	43.532
ATP8A1	-0.722182	2.32438	-8.68637	6.11983e-17	8.72559e-16	27.3538
ADAMTSL2	-0.723397	2.22338	-10.1889	3.5549e-22	8.72832e-21	39.272
CPQ	-0.725096	3.25013	-11.2171	4.68951e-26	1.68017e-24	48.1233
RBPMS	-0.725273	3.27454	-10.3202	1.16916e-22	3.00775e-21	40.3731
CYP27A1	-0.727637	4.23311	-7.62017	1.39326e-13	1.3392e-12	19.7382
HP	-0.728873	2.21728	-4.10174	4.8272e-05	0.000136347	0.624485
C9orf24	-0.729211	1.15413	-6.7152	5.39534e-11	3.76906e-10	13.891
EGR1	-0.729474	5.71947	-6.43273	3.07128e-10	1.92053e-09	12.1901
CACHD1	-0.729678	1.88082	-8.17427	2.74794e-15	3.24009e-14	23.6024
CGNL1	-0.730214	2.24721	-10.8512	1.19406e-24	3.67822e-23	44.9143
HIGD1B	-0.730998	1.82881	-10.4815	2.94819e-23	8.02986e-22	41.7375
SUSD4	-0.732591	1.84207	-7.95278	1.3525e-14	1.4759e-13	22.0329
PLXNA2	-0.732802	2.43997	-9.64874	3.13457e-20	6.29023e-19	34.8395
PHYHD1	-0.734091	2.45294	-6.77636	3.67379e-11	2.61791e-10	14.2673
SEC14L6	-0.734646	1.28517	-9.3557	3.33197e-19	6.09317e-18	32.5025
CYFIP2	-0.735599	2.36916	-11.163	7.59803e-26	2.65947e-24	47.6448
EVA1C	-0.735909	2.52759	-9.56998	5.94442e-20	1.16352e-18	34.2066
LAMP3	-0.739172	4.245	-5.87666	7.90415e-09	4.03201e-08	9.02279
ABCC6	-0.739694	1.77652	-11.2801	2.66737e-26	9.74494e-25	48.6827
CH25H	-0.740664	2.46448	-6.41189	3.48349e-10	2.16612e-09	12.0671
PIK3IP1	-0.741936	3.84804	-12.6492	8.4958e-32	4.47463e-30	61.2427
TNXB	-0.742221	1.07905	-11.3577	1.32966e-26	4.98875e-25	49.3731
EPHX1	-0.742302	6.73179	-6.46592	2.51124e-10	1.59239e-09	12.3869
FOLR2	-0.742703	3.57867	-7.11282	4.22567e-12	3.42817e-11	16.387
CAPS	-0.743509	3.08903	-6.89993	1.67601e-11	1.24867e-10	15.0361
RASGRF1	-0.744458	1.07007	-9.10907	2.34561e-18	3.92801e-17	30.5741
CX3CL1	-0.747028	3.55033	-5.80484	1.1817e-08	5.85276e-08	8.63161
AUTS2	-0.747381	2.57521	-8.11299	4.28423e-15	4.93988e-14	23.1649
MECOM	-0.748217	2.82354	-8.29964	1.09939e-15	1.35066e-14	24.5052
SLC7A8	-0.748378	2.85962	-7.65362	1.10561e-13	1.08012e-12	19.9656
BCAM	-0.748715	5.68109	-7.10661	4.40123e-12	3.55505e-11	16.347
MRC1	-0.750202	3.60258	-6.05138	2.92238e-09	1.58159e-08	9.99167
EMCN	-0.750699	1.60546	-12.3346	1.66354e-30	8.14499e-29	58.2895
CYB5A	-0.751424	3.95188	-8.76163	3.45101e-17	5.05866e-16	27.9192
ENTPD3	-0.752411	2.20509	-9.12983	1.99309e-18	3.35789e-17	30.735
CX3CR1	-0.753039	1.07459	-12.2538	3.55054e-30	1.68888e-28	57.5369
ABI3BP	-0.753132	1.6261	-10.2102	2.97042e-22	7.34727e-21	39.4499
SCARA3	-0.753396	2.27145	-9.01796	4.78058e-18	7.7192e-17	29.8708
RPS6KA2	-0.753646	3.83596	-10.4454	4.01789e-23	1.08373e-21	41.4309
TNS2	-0.754596	3.28574	-11.8059	2.26228e-28	9.63546e-27	53.414
SERPINA1	-0.754915	6.8114	-4.65656	4.18256e-06	1.40451e-05	2.95861
OGN	-0.755012	1.11058	-9.2795	6.11231e-19	1.08565e-17	31.9028
TCF21	-0.755878	1.06817	-12.1058	1.41245e-29	6.51442e-28	56.1663
TDRD10	-0.756979	1.30661	-8.67133	6.85916e-17	9.7216e-16	27.2413
PLAC9	-0.758158	1.9354	-12.9676	4.0371e-33	2.29263e-31	64.2683
SYBU	-0.758991	1.82353	-7.80038	3.97382e-14	4.12092e-13	20.9721
SLIT3	-0.759473	1.44976	-10.7113	4.04669e-24	1.19581e-22	43.7048
FAM107A	-0.761253	1.33678	-9.75205	1.34697e-20	2.81816e-19	35.675
LRRC31	-0.764181	1.15231	-7.33599	9.63026e-13	8.44468e-12	17.8385
TSPAN7	-0.764284	2.49792	-6.29602	6.9755e-10	4.14459e-09	11.3889
ADH1C	-0.76519	1.76896	-4.81104	2.02178e-06	7.16984e-06	3.65662
FAM216B	-0.765573	0.915909	-7.81666	3.54419e-14	3.69605e-13	21.0847
IL6R	-0.765655	3.14916	-10.8405	1.31041e-24	4.01441e-23	44.8222
SHH	-0.76604	1.06628	-11.2908	2.42501e-26	8.9575e-25	48.7772
MLPH	-0.76673	4.46551	-7.39601	6.43146e-13	5.75145e-12	18.235
TEF	-0.766769	2.68128	-12.4599	5.10991e-31	2.57749e-29	59.4613
HNF1B	-0.769238	2.40245	-9.33785	3.84219e-19	6.98034e-18	32.3617
MEGF6	-0.769974	2.63946	-9.29326	5.47921e-19	9.78405e-18	32.0109
CELF2	-0.770383	2.96108	-10.6175	9.13342e-24	2.58899e-22	42.8983
ABCC3	-0.771786	4.40646	-6.86325	2.11814e-11	1.55653e-10	14.8067
KLF2	-0.773135	3.45249	-9.10664	2.39078e-18	3.99739e-17	30.5552
MUCL3	-0.774633	1.00496	-5.83885	9.77294e-09	4.90144e-08	8.81632
LTF	-0.775256	3.53467	-4.15369	3.88176e-05	0.000111243	0.831429
COL4A3	-0.775708	1.58855	-8.67224	6.81207e-17	9.67128e-16	27.2481
ALDH2	-0.776259	4.40117	-10.254	2.04966e-22	5.16155e-21	39.8172
ZDHHC11B	-0.776936	1.27265	-8.86116	1.60935e-17	2.44715e-16	28.6722
DRAM1	-0.778181	4.79732	-8.21571	2.03226e-15	2.43755e-14	23.8997
P3H2	-0.778911	2.16453	-6.86446	2.10187e-11	1.54526e-10	14.8142
CBX7	-0.779316	2.08131	-15.4752	5.20963e-44	4.70162e-42	89.1912
DPP4	-0.779905	4.05929	-5.11839	4.48888e-07	1.75395e-06	5.10653
COLEC12	-0.781697	2.47536	-8.58969	1.27089e-16	1.7421e-15	26.6328
FDCSP	-0.782922	2.18167	-5.2311	2.53531e-07	1.02816e-06	5.65843
RAI2	-0.782934	2.10653	-12.8992	7.78915e-33	4.3935e-31	63.6156
SPINK1	-0.78316	4.29976	-2.86793	0.00431609	0.00848781	-3.5635
CCL17	-0.78361	1.96696	-6.35663	4.85715e-10	2.95643e-09	11.7424
LGALS4	-0.783631	1.53799	-3.86644	0.000125866	0.000330991	-0.282303
GPC3	-0.784948	2.93325	-6.29322	7.09257e-10	4.21087e-09	11.3727
HLA-DRA	-0.785519	9.83243	-7.01904	7.78474e-12	6.07355e-11	15.7877
FRZB	-0.785711	2.41488	-9.7544	1.3212e-20	2.77119e-19	35.6941
PRODH	-0.786922	1.84579	-6.83561	2.52526e-11	1.83472e-10	14.6345
KCNK5	-0.787592	3.81809	-7.48011	3.63781e-13	3.34276e-12	18.7948
VEPH1	-0.788352	1.37508	-9.67315	2.56879e-20	5.21123e-19	35.0364
CITED2	-0.788978	5.34367	-9.28129	6.02584e-19	1.07257e-17	31.9169
SESN3	-0.789014	2.68776	-10.241	2.28799e-22	5.73577e-21	39.7083
BMP3	-0.789876	1.96906	-6.46452	2.53277e-10	1.60422e-09	12.3785
MFSD2A	-0.790562	3.25894	-8.10372	4.58114e-15	5.2496e-14	23.0989
RRAD	-0.79061	3.3788	-5.92306	6.08283e-09	3.14521e-08	9.2777
HPGDS	-0.790994	1.40367	-11.2074	5.11093e-26	1.81945e-24	48.038
PXMP4	-0.793261	2.79859	-10.1658	4.3195e-22	1.05282e-20	39.0792
EDNRB	-0.79676	1.82473	-10.9415	5.40021e-25	1.71737e-23	45.7007
VIPR1	-0.796958	1.48261	-12.4429	5.9986e-31	3.00759e-29	59.3021
TMEM37	-0.797072	2.99528	-8.76247	3.42909e-17	5.03094e-16	27.9255
MACROD2	-0.797095	1.12384	-9.62069	3.93867e-20	7.83791e-19	34.6137
C5orf49	-0.797197	1.29528	-8.86673	1.5418e-17	2.35086e-16	28.7145
TMEM173	-0.798785	4.7321	-11.0562	1.96035e-25	6.53294e-24	46.7052
BPIFB1	-0.798932	3.69066	-3.4493	0.000612297	0.00142619	-1.76577
ECRG4	-0.799342	0.83082	-10.7482	2.93647e-24	8.77054e-23	44.0226
IRX3	-0.799686	3.84292	-7.0851	5.06542e-12	4.05622e-11	16.2092
GPRC5C	-0.800021	3.43081	-8.17216	2.7905e-15	3.28794e-14	23.5873
TNNC1	-0.801832	2.27831	-7.41163	5.78801e-13	5.19831e-12	18.3385
VWF	-0.803557	4.02279	-8.42315	4.4153e-16	5.71014e-15	25.4045
HHLA2	-0.803886	1.56727	-4.62717	4.79215e-06	1.59255e-05	2.82816
ACSS1	-0.805651	2.61892	-11.0184	2.73968e-25	8.96897e-24	46.3734
DOK4	-0.80571	3.51939	-9.0663	3.27852e-18	5.39825e-17	30.2433
CRY2	-0.805837	3.02469	-16.8552	2.83654e-50	3.38278e-48	103.54
CD302	-0.807043	2.12714	-12.1661	8.05552e-30	3.76737e-28	56.7237
RFTN1	-0.807742	3.79572	-10.6325	8.01604e-24	2.28779e-22	43.0276
PODN	-0.810753	3.07198	-9.71099	1.88563e-20	3.87239e-19	35.3422
AHCYL2	-0.810848	4.21549	-7.07273	5.49113e-12	4.36987e-11	16.13
PNMA2	-0.811188	2.33984	-8.69144	5.88895e-17	8.42488e-16	27.3918
CISH	-0.811227	3.23821	-10.4444	4.05108e-23	1.09092e-21	41.4227
ADGRD1	-0.812276	1.53741	-10.0793	8.93187e-22	2.09742e-20	38.36
IL37	-0.814141	1.6769	-4.47688	9.50139e-06	3.0153e-05	2.1729
BNIPL	-0.814382	1.95024	-7.43909	4.80633e-13	4.35649e-12	18.5211
FAM189A2	-0.814389	1.74476	-10.3905	6.42293e-23	1.70218e-21	40.9663
MYBPHL	-0.818907	1.17302	-7.87024	2.4292e-14	2.58825e-13	21.4564
VWA2	-0.819021	2.45115	-9.82287	7.52383e-21	1.61255e-19	36.2511
GPC4	-0.819844	4.40086	-8.5163	2.20483e-16	2.9379e-15	26.0894
NPNT	-0.819947	3.28314	-7.29724	1.24813e-12	1.07583e-11	17.5838
ACSL5	-0.819978	5.14183	-7.65679	1.08168e-13	1.0586e-12	19.9871
STEAP4	-0.82015	3.7285	-6.44591	2.83556e-10	1.78113e-09	12.2682
SLC40A1	-0.822584	5.19603	-8.39477	5.44965e-16	6.96155e-15	25.197
RGCC	-0.823869	5.25647	-11.1691	7.19149e-26	2.52777e-24	47.6993
CD74	-0.824421	9.88588	-7.74897	5.69642e-14	5.79217e-13	20.6178
HLA-DPA1	-0.825337	6.16945	-7.35219	8.63801e-13	7.6307e-12	17.9453
TXNIP	-0.827106	7.40243	-9.7326	1.57989e-20	3.26863e-19	35.5172
GPD1L	-0.827235	3.75084	-11.8951	9.94698e-29	4.35892e-27	54.2293
SORCS2	-0.828578	1.79799	-8.50898	2.32893e-16	3.08847e-15	26.0354
DUSP1	-0.831259	6.86039	-7.51097	2.94778e-13	2.73423e-12	19.0015
FBLN5	-0.832945	3.12654	-10.5962	1.09789e-23	3.08593e-22	42.716
HLA-DOA	-0.833674	3.79549	-7.77867	4.62769e-14	4.76938e-13	20.8222
GDF15	-0.834981	4.70861	-5.8279	1.03902e-08	5.19077e-08	8.75675
ITGA8	-0.835496	1.53005	-13.329	1.2189e-34	7.48188e-33	67.7452
FLRT3	-0.835665	2.84032	-7.95459	1.33512e-14	1.4598e-13	22.0456
CCL19	-0.839801	4.16353	-5.37811	1.18506e-07	5.07066e-07	6.39426
CPB2	-0.839975	1.17226	-6.84826	2.33015e-11	1.70184e-10	14.7132
PRSS12	-0.843795	1.40111	-8.7728	3.16887e-17	4.66967e-16	28.0033
PLLP	-0.844528	1.96969	-12.0324	2.7941e-29	1.2746e-27	55.4893
HLA-DQB1	-0.847548	5.62119	-6.7286	4.96066e-11	3.4785e-10	13.9733
DAAM2	-0.848081	1.96569	-10.5635	1.4555e-23	4.05016e-22	42.4367
NR3C2	-0.849219	1.68018	-13.8594	6.63847e-37	4.34651e-35	72.925
NEDD9	-0.849383	3.61766	-9.98642	1.9404e-21	4.41376e-20	37.5921
CHI3L2	-0.850418	2.14911	-7.86532	2.51522e-14	2.67478e-13	21.4222
FMO2	-0.851515	2.30787	-9.75662	1.29736e-20	2.72462e-19	35.7121
TPPP	-0.854638	1.83728	-10.2	3.23692e-22	7.98282e-21	39.3648
ADAMTS8	-0.85497	0.869681	-14.1395	4.08581e-38	2.87834e-36	75.6959
DPYSL2	-0.85588	4.33574	-11.9816	4.47604e-29	2.00354e-27	55.0217
ZNF750	-0.856054	1.943	-8.58795	1.28767e-16	1.76366e-15	26.6199
TBX4	-0.857313	1.61585	-13.2304	3.18215e-34	1.92497e-32	66.7919
PTPRU	-0.858103	3.46603	-9.3856	2.62376e-19	4.86197e-18	32.7387
CD1E	-0.861504	1.20275	-10.9065	7.34888e-25	2.30201e-23	45.3954
JCHAIN	-0.862115	7.65489	-5.38348	1.1522e-07	4.94149e-07	6.42149
KCNQ1	-0.862732	3.15858	-8.15046	3.26645e-15	3.81909e-14	23.4321
PRELP	-0.865411	3.55308	-8.49602	2.5658e-16	3.37578e-15	25.9398
SCGB2A1	-0.869718	1.3844	-6.62884	9.23983e-11	6.27872e-10	13.3646
SPINK5	-0.869879	1.75448	-6.67235	7.05076e-11	4.85241e-10	13.6291
PLA2G4F	-0.870076	1.42939	-10.9509	4.97082e-25	1.58686e-23	45.7829
CEBPA	-0.873258	2.95524	-9.06217	3.38614e-18	5.55354e-17	30.2114
CES1	-0.874184	3.89781	-5.16568	3.53664e-07	1.40356e-06	5.33677
KLF15	-0.874539	1.61071	-10.5646	1.44166e-23	4.01837e-22	42.4461
EPDR1	-0.880733	4.05886	-8.6385	8.79424e-17	1.23167e-15	26.9961
MS4A8	-0.883831	1.21719	-7.23859	1.84424e-12	1.5646e-11	17.2005
CLIC3	-0.885665	3.47255	-7.13044	3.76481e-12	3.07382e-11	16.5002
GLB1L3	-0.888972	1.07696	-7.60751	1.5203e-13	1.45377e-12	19.6524
HLA-DMA	-0.890899	5.82184	-9.73074	1.60407e-20	3.31455e-19	35.5022
METTL7A	-0.894886	4.0326	-11.2246	4.38242e-26	1.57692e-24	48.1904
HBB	-0.895277	3.9431	-5.45551	7.88505e-08	3.46444e-07	6.78893
TMEM100	-0.897141	1.4267	-9.66923	2.65227e-20	5.37407e-19	35.0048
ERN2	-0.902256	1.55349	-6.31623	6.1843e-10	3.70083e-09	11.5065
ATOH8	-0.903031	2.04309	-7.88432	2.19901e-14	2.35351e-13	21.5544
MGLL	-0.904223	4.18619	-11.1141	1.17353e-25	3.99863e-24	47.2138
ITGA9	-0.905734	2.2493	-12.7234	4.19109e-32	2.26455e-30	61.9444
FGFR3	-0.90587	2.5069	-7.31363	1.11861e-12	9.71206e-12	17.6914
RCAN2	-0.905996	2.47134	-10.3862	6.66501e-23	1.75796e-21	40.9296
MAOB	-0.907217	2.5994	-10.2387	2.33469e-22	5.84146e-21	39.6883
TLR2	-0.908139	3.32961	-10.1504	4.9171e-22	1.19325e-20	38.9509
TMEM125	-0.908484	5.23712	-10.499	2.53532e-23	6.95069e-22	41.8869
PRG4	-0.909826	0.989825	-11.1123	1.19281e-25	4.04779e-24	47.1977
HLA-DRB1	-0.909934	8.9564	-7.85165	2.77011e-14	2.93463e-13	21.3272
HLA-DPB1	-0.910543	6.93105	-8.66644	7.118e-17	1.00714e-15	27.2047
SHE	-0.912709	1.83879	-9.93923	2.87301e-21	6.4214e-20	37.2037
ABO	-0.91776	2.47197	-9.53218	8.07211e-20	1.56712e-18	33.9041
TSC22D3	-0.919079	5.2762	-10.5545	1.57259e-23	4.36146e-22	42.36
CDKL2	-0.919563	1.67756	-10.8091	1.72595e-24	5.25849e-23	44.5492
CHIT1	-0.920761	2.50572	-6.07535	2.5448e-09	1.39168e-08	10.1265
SNX30	-0.926602	2.66082	-12.626	1.05945e-31	5.54501e-30	61.0235
TNS1	-0.92719	3.87527	-12.3098	2.09954e-30	1.01606e-28	58.0584
TCEA3	-0.930168	4.00557	-9.60894	4.33331e-20	8.59251e-19	34.5192
LTBP2	-0.932937	4.42598	-10.2894	1.51935e-22	3.87877e-21	40.1136
COL14A1	-0.933001	2.41375	-9.58856	5.11327e-20	1.00792e-18	34.3556
C9orf152	-0.934709	2.81227	-8.63223	9.22095e-17	1.28508e-15	26.9493
HABP2	-0.9374	2.14931	-6.43169	3.09059e-10	1.93188e-09	12.184
TPSAB1	-0.9386	2.96203	-8.34104	8.10623e-16	1.01228e-14	24.8056
PIFO	-0.941403	1.90025	-10.3533	8.82034e-23	2.29059e-21	40.6521
MALL	-0.941591	2.86862	-9.9328	3.0307e-21	6.75575e-20	37.1508
MAOA	-0.941606	4.20535	-8.52903	2.00441e-16	2.68585e-15	26.1834
C5orf38	-0.943373	1.90573	-8.32637	9.03158e-16	1.12196e-14	24.699
KCNJ15	-0.944535	2.13365	-8.19419	2.37741e-15	2.83114e-14	23.7451
AOC3	-0.945463	3.34542	-10.5782	1.28184e-23	3.58486e-22	42.5625
SELENOP	-0.947316	3.87004	-10.095	7.83079e-22	1.86509e-20	38.4902
SLC15A2	-0.94781	2.1138	-11.7931	2.54366e-28	1.07789e-26	53.2977
CLIC5	-0.949198	1.79215	-9.82885	7.16182e-21	1.53694e-19	36.2999
SPARCL1	-0.949515	5.31704	-11.4073	8.50462e-27	3.24927e-25	49.8163
SERPIND1	-0.952844	1.49886	-6.62628	9.38731e-11	6.37353e-10	13.3491
FOXQ1	-0.952918	3.03946	-6.53964	1.60125e-10	1.04841e-09	12.8268
MFSD4A	-0.958975	2.6424	-7.17545	2.80024e-12	2.32369e-11	16.7907
CD1A	-0.962791	1.67613	-7.73938	6.09085e-14	6.15202e-13	20.5519
NPC2	-0.964455	7.42747	-9.62335	3.85423e-20	7.67902e-19	34.6351
PTPN13	-0.965739	2.62024	-9.07552	3.05044e-18	5.0426e-17	30.3145
CLIC6	-0.96578	4.61144	-6.06916	2.63757e-09	1.4377e-08	10.0916
APOH	-0.968555	1.65578	-7.03496	7.02059e-12	5.5005e-11	15.889
CLEC3B	-0.968737	2.67852	-9.43285	1.79678e-19	3.38208e-18	33.113
DUOXA1	-0.971393	1.87984	-10.6215	8.82039e-24	2.50451e-22	42.9329
FOS	-0.971973	6.147	-8.37529	6.29452e-16	7.96765e-15	25.0549
BTG2	-0.974307	5.5259	-10.4461	3.99298e-23	1.07875e-21	41.437
ZNF385B	-0.978624	1.36771	-9.2735	6.41025e-19	1.13255e-17	31.8558
SPATA18	-0.978809	1.43674	-12.1029	1.45135e-29	6.6754e-28	56.1394
CFAP221	-0.981028	1.23086	-15.0999	2.46558e-42	2.02785e-40	85.3553
MUC1	-0.98435	7.36457	-8.27873	1.2818e-15	1.56097e-14	24.3539
PCP4L1	-0.990459	3.02455	-5.88195	7.67236e-09	3.92336e-08	9.05176
SLC44A4	-0.993029	5.00943	-8.07849	5.49532e-15	6.23725e-14	22.9197
PCSK2	-0.994107	0.812097	-6.37821	4.26697e-10	2.61724e-09	11.8689
HAS3	-0.997391	2.49001	-8.14761	3.3347e-15	3.89343e-14	23.4118
C3	-1.00062	6.53368	-7.61791	1.41508e-13	1.35861e-12	19.7229
NKX2-1	-1.00234	5.32385	-7.18533	2.62362e-12	2.18583e-11	16.8546
CRTAC1	-1.00287	2.3752	-7.62902	1.31062e-13	1.26559e-12	19.7983
CXCL17	-1.0059	7.09928	-6.06799	2.65534e-09	1.44692e-08	10.085
CYP4X1	-1.00733	2.23713	-9.39585	2.41719e-19	4.48914e-18	32.8198
MYH11	-1.00833	2.42895	-10.2427	2.25693e-22	5.66642e-21	39.7218
TPSB2	-1.00896	2.90015	-8.24136	1.6852e-15	2.03443e-14	24.0842
TMEM130	-1.01008	1.63508	-9.51571	9.22098e-20	1.78187e-18	33.7725
ST3GAL5	-1.01574	3.69022	-10.9094	7.16121e-25	2.24744e-23	45.421
CEACAM6	-1.01763	8.33947	-5.52042	5.58229e-08	2.5088e-07	7.12376
RHOBTB2	-1.01777	3.85925	-10.8189	1.58369e-24	4.83387e-23	44.6344
CPAMD8	-1.02338	1.61265	-11.6867	6.73822e-28	2.81253e-26	52.3311
LPL	-1.02495	2.94844	-7.69353	8.38277e-14	8.32592e-13	20.2378
CD1C	-1.03478	1.8899	-11.0837	1.53685e-25	5.16282e-24	46.9465
PPP1R1B	-1.04123	2.93917	-6.31534	6.21722e-10	3.71653e-09	11.5013
B3GNT8	-1.04207	3.08909	-10.033	1.31571e-21	3.04674e-20	37.9766
LMO3	-1.04524	3.1218	-8.51056	2.30153e-16	3.05698e-15	26.047
HLA-DRB5	-1.04672	7.28856	-7.43395	4.97686e-13	4.50372e-12	18.4869
MUC21	-1.05503	3.12969	-5.44333	8.40968e-08	3.68139e-07	6.72651
SCN7A	-1.05597	1.35765	-16.0322	1.60963e-46	1.64874e-44	94.9402
FHL1	-1.05703	2.34188	-12.1481	9.53257e-30	4.43331e-28	56.5566
DUOX1	-1.06875	2.05164	-10.7997	1.87238e-24	5.69422e-23	44.4685
WFDC2	-1.06961	7.52579	-7.54276	2.37206e-13	2.2212e-12	19.2151
PRR15L	-1.0732	5.06072	-9.85089	5.97117e-21	1.29306e-19	36.4798
A2M	-1.07433	7.09929	-11.5297	2.81322e-27	1.11566e-25	50.9135
FCGBP	-1.08266	2.16235	-8.99677	5.6375e-18	8.98985e-17	29.7079
DES	-1.08528	1.92167	-10.5478	1.66669e-23	4.60712e-22	42.3025
DLC1	-1.08978	2.73039	-12.7856	2.31298e-32	1.2579e-30	62.5347
IL33	-1.09196	2.72041	-11.3211	1.84819e-26	6.8519e-25	49.0465
CAVIN2	-1.09718	3.34898	-11.3357	1.62045e-26	6.03905e-25	49.177
CHIA	-1.10049	1.15429	-9.71674	1.79888e-20	3.70791e-19	35.3888
AC007906.2	-1.10752	1.83283	-8.38436	5.88602e-16	7.49603e-15	25.1211
ACKR1	-1.11257	2.33343	-10.6138	9.42851e-24	2.6636e-22	42.8668
TPPP3	-1.11297	3.37883	-8.7066	5.24846e-17	7.55416e-16	27.5054
MMP28	-1.1153	2.4875	-7.90253	1.93285e-14	2.07931e-13	21.6814
FOSB	-1.11731	2.88548	-6.79513	3.26334e-11	2.34242e-10	14.3833
TMEM163	-1.12767	2.32519	-12.0233	3.04011e-29	1.37929e-27	55.4056
MAMDC2	-1.13747	1.55441	-14.6336	2.83982e-40	2.16501e-38	80.6356
PARM1	-1.14774	4.82328	-10.0177	1.495e-21	3.44758e-20	37.8502
CAPN8	-1.15281	3.70634	-8.67862	6.49027e-17	9.23473e-16	27.2958
AQP1	-1.15303	5.92754	-7.4483	4.51555e-13	4.10183e-12	18.5824
CYBRD1	-1.15363	4.42334	-13.5123	2.03116e-35	1.27489e-33	69.5256
VEGFD	-1.1601	1.23938	-13.2776	2.01106e-34	1.22542e-32	67.2478
SHISA3	-1.16182	1.69429	-6.94093	1.28867e-11	9.74002e-11	15.2936
FMO5	-1.16483	2.94654	-10.454	3.73005e-23	1.01099e-21	41.5045
IRX2	-1.16974	2.61549	-7.97761	1.13299e-14	1.24614e-13	22.2072
C20orf85	-1.17691	1.85781	-7.02357	7.5595e-12	5.90334e-11	15.8165
ABCA3	-1.17954	4.37956	-8.57189	1.45312e-16	1.97567e-15	26.5006
CPA3	-1.18198	3.24773	-9.63698	3.44969e-20	6.906e-19	34.7448
PTGDS	-1.18594	4.31992	-9.71156	1.87686e-20	3.85912e-19	35.3468
GGT6	-1.18709	1.86552	-10.4827	2.91833e-23	7.96152e-22	41.7476
MSLN	-1.18928	5.33721	-4.45991	1.02528e-05	3.23654e-05	2.10014
HPGD	-1.19428	3.41656	-7.86397	2.53934e-14	2.69872e-13	21.4128
NDNF	-1.19472	3.73331	-9.05228	3.6581e-18	5.97609e-17	30.1351
PLA2G10	-1.19896	1.81612	-10.2708	1.77768e-22	4.49451e-21	39.9582
NFIX	-1.19919	3.46698	-15.2508	5.24926e-43	4.54102e-41	86.8936
HLF	-1.21265	1.63847	-13.9852	1.90366e-37	1.3026e-35	74.1664
CRYM	-1.21301	2.15042	-9.19472	1.19577e-18	2.06032e-17	31.2397
HLA-DQB2	-1.2143	4.38627	-8.47982	2.89573e-16	3.79193e-15	25.8205
FOXA2	-1.22619	3.00172	-9.40106	2.31829e-19	4.31027e-18	32.861
LRRK2	-1.24477	2.36236	-10.2954	1.44307e-22	3.68967e-21	40.1647
APOD	-1.24641	3.68404	-7.81233	3.65396e-14	3.80103e-13	21.0547
CXCL14	-1.25738	4.21987	-5.81631	1.10849e-08	5.50979e-08	8.6938
RAP1GAP	-1.2637	3.62143	-11.0407	2.24939e-25	7.4368e-24	46.5688
CHRDL1	-1.26679	2.07479	-12.515	3.03439e-31	1.55884e-29	59.9787
SCNN1B	-1.28147	3.52783	-10.1273	5.96978e-22	1.43619e-20	38.7588
GKN2	-1.28339	1.48802	-8.45838	3.39766e-16	4.42876e-15	25.6629
ROS1	-1.28732	2.8406	-10.3809	6.96961e-23	1.82963e-21	40.8854
CLDN2	-1.30804	2.07185	-6.96311	1.11735e-11	8.512e-11	15.4334
FCER1A	-1.31317	1.91993	-11.5622	2.095e-27	8.42847e-26	51.2059
MGP	-1.3173	5.96164	-13.8676	6.11607e-37	4.03612e-35	73.0064
GJB1	-1.32709	2.37548	-8.63348	9.13416e-17	1.27405e-15	26.9587
TMPRSS2	-1.33987	3.86931	-12.8773	9.6167e-33	5.36991e-31	63.4062
ALOX15B	-1.34136	3.58579	-9.10658	2.39183e-18	3.99739e-17	30.5548
DMBT1	-1.35652	3.01118	-7.12608	3.87413e-12	3.15833e-11	16.4722
AGER	-1.35928	3.76634	-8.09186	4.99068e-15	5.68379e-14	23.0146
SFTA3	-1.36813	4.47504	-9.96918	2.23983e-21	5.06724e-20	37.4501
CD207	-1.3715	1.84902	-9.94728	2.68716e-21	6.03023e-20	37.2699
MS4A15	-1.39246	1.80133	-8.79126	2.75161e-17	4.08726e-16	28.1427
AQP3	-1.39857	6.67256	-9.14674	1.74497e-18	2.96379e-17	30.8663
CLU	-1.40097	5.16302	-10.5807	1.25484e-23	3.51525e-22	42.5836
WIF1	-1.40945	2.03886	-8.34875	7.65782e-16	9.59872e-15	24.8617
SLC34A2	-1.41271	7.95093	-8.70542	5.29535e-17	7.61509e-16	27.4966
SLC26A9	-1.41332	2.51622	-10.0829	8.66608e-22	2.04363e-20	38.3899
SFTA2	-1.41818	7.02705	-8.6384	8.80083e-17	1.23167e-15	26.9953
HSD17B6	-1.42611	2.68413	-12.3145	2.00931e-30	9.75217e-29	58.102
CTSH	-1.42666	6.00431	-13.5141	1.99677e-35	1.25804e-33	69.5425
AQP4	-1.42827	2.96232	-9.1588	1.58709e-18	2.70112e-17	30.96
ATP13A4	-1.4301	2.2546	-12.2975	2.35527e-30	1.13324e-28	57.9443
SCTR	-1.45821	2.11782	-11.8899	1.04375e-28	4.52634e-27	54.1815
ELN	-1.45854	3.62847	-13.68	3.90593e-36	2.4986e-34	71.1638
SLC22A3	-1.46319	2.91901	-13.1796	5.20645e-34	3.11566e-32	66.3028
SELENBP1	-1.46955	5.3282	-13.1132	9.90809e-34	5.82484e-32	65.6636
CLDN18	-1.47303	2.45461	-7.76236	5.18717e-14	5.30668e-13	20.7099
CTSE	-1.48079	5.08519	-6.7128	5.47708e-11	3.82089e-10	13.8763
ALPL	-1.49171	4.27666	-9.43622	1.74873e-19	3.29534e-18	33.1398
RNASE1	-1.50175	7.94043	-12.3981	9.15312e-31	4.53473e-29	58.8826
HOPX	-1.5101	4.68357	-10.7581	2.6939e-24	8.08945e-23	44.108
AGR3	-1.51999	4.81038	-8.52377	2.085e-16	2.78936e-15	26.1445
SLC22A31	-1.52116	4.65046	-9.51656	9.15796e-20	1.77174e-18	33.7793
INMT	-1.52465	2.58767	-15.6218	1.14482e-44	1.06189e-42	90.6983
SLPI	-1.53438	8.02252	-8.45007	3.61446e-16	4.69626e-15	25.6019
PLA2G1B	-1.54331	1.8601	-11.8355	1.72282e-28	7.39437e-27	53.6843
VSIG2	-1.58027	3.2822	-10.7854	2.12151e-24	6.41679e-23	44.3447
MFAP4	-1.58291	4.83926	-13.8385	8.16155e-37	5.32286e-35	72.7197
AQP5	-1.62253	3.25543	-7.28546	1.3502e-12	1.16021e-11	17.5067
ADGRF5	-1.62759	4.62815	-14.3463	5.14961e-39	3.80433e-37	77.7548
CACNA2D2	-1.64845	2.56682	-12.4563	5.28924e-31	2.65991e-29	59.427
C1orf116	-1.66943	4.84524	-13.8623	6.4448e-37	4.23631e-35	72.9544
C4BPA	-1.6884	5.25811	-9.00733	5.19296e-18	8.30476e-17	29.7891
GGTLC1	-1.76367	2.57648	-11.5384	2.59976e-27	1.03593e-25	50.9918
C7	-1.86198	3.36891	-14.5439	7.03459e-40	5.31446e-38	79.7338
PEBP4	-1.86872	2.80616	-12.0088	3.47827e-29	1.56955e-27	55.272
ADH1B	-1.90731	2.20157	-16.7341	1.01864e-49	1.17291e-47	102.268
SFTPD	-2.08343	5.85286	-10.5891	1.16717e-23	3.27513e-22	42.6554
SFTPA2	-2.17965	8.22714	-8.0057	9.26893e-15	1.0269e-13	22.4049
FOLR1	-2.22137	5.58505	-14.1096	5.50839e-38	3.84804e-36	75.399
SUSD2	-2.22516	3.95523	-14.9268	1.44529e-41	1.16012e-39	83.5967
NAPSA	-2.25428	7.71632	-11.6788	7.23994e-28	3.00692e-26	52.2599
SFTPA1	-2.33581	7.94617	-8.49881	2.51292e-16	3.31143e-15	25.9604
SFTPB	-2.39023	9.65099	-10.4851	2.85737e-23	7.80795e-22	41.7685
PIGR	-2.42851	5.86845	-11.1511	8.44623e-26	2.93177e-24	47.5399
CYP4B1	-2.52731	3.51465	-16.1768	3.55472e-47	3.73268e-45	96.4427
PGC	-2.54808	4.57067	-8.24286	1.66682e-15	2.0137e-14	24.095
SCGB1A1	-2.57776	4.65592	-8.84505	1.82162e-17	2.75736e-16	28.5499
SFTPC	-2.59222	5.19535	-8.50663	2.37019e-16	3.14068e-15	26.018
SCGB3A1	-2.88278	5.41286	-11.4944	3.87437e-27	1.5149e-25	50.5961
C16orf89	-2.88476	5.44362	-16.8067	4.73404e-50	5.52724e-48	103.03
SCGB3A2	-3.00897	5.75283	-12.3056	2.18355e-30	1.05366e-28	58.0195
